# Supplementary material for: Towards estimating the number of strains that make up a natural bacterial population
Source: Nat Commun. 2024 Jan 16;15:544. doi: 10.1038/s41467-023-44622-z (PMC10791622; doi:10.1038/s41467-023-44622-z)
Supplement: Supplementary file 6 — Source Data [file 41467_2023_44622_MOESM6_ESM.xlsx]

## Sheet: Source Data 1
Source data 1: Source data used for Figure 1. Genomic diversity of Salinibacter ruber genomes (Column A) used in the study in terms of ANI relatedness (Column B) and shared genome fraction (Column C).
NAME	ANI	Percentage genome shared	Classification
ES_FV_25_16-CZ01	98.38	83.5205	DIFFERENT
ES_FV_25_16-CZ02	98.37	84.726	DIFFERENT
ES_FV_25_16-CZ06	98.36	83.423	DIFFERENT
ES_FV_25_16-CZ09	98.37	84.1646	DIFFERENT
ES_FV_25_16-CZ10	98.37	84.2441	DIFFERENT
ES_FV_25_16-CZ11	98.38	84.2433	DIFFERENT
ES_FV_25_16-CZ14	98.35	84.8391	DIFFERENT
ES_FV_25_16-CZ15	98.37	84.9662	DIFFERENT
ES_FV_25_16-CZ18	98.37	83.3884	DIFFERENT
ES_FV_25_16-CZ19	98.36	84.0274	DIFFERENT
ES_FV_25_16-DW07	98.07	78.2722	DIFFERENT
ES_FV_25_16-DW08	98.1	78.1084	DIFFERENT
ES_FV_25_16-DW10	98.08	78.4308	DIFFERENT
ES_FV_25_16-DW11	98.08	77.4569	DIFFERENT
ES_FV_25_18-CZ01	98.25	85.6885	DIFFERENT
ES_FV_25_18-CZ02	98.25	85.787	DIFFERENT
ES_FV_25_18-CZ06	98.27	85.5681	DIFFERENT
ES_FV_25_18-CZ09	98.27	85.0047	DIFFERENT
ES_FV_25_18-CZ10	98.26	85.1414	DIFFERENT
ES_FV_25_18-CZ11	98.25	84.4138	DIFFERENT
ES_FV_25_18-CZ14	98.26	84.4685	DIFFERENT
ES_FV_25_18-CZ15	98.26	85.2016	DIFFERENT
ES_FV_25_18-CZ18	98.24	85.5298	DIFFERENT
ES_FV_25_18-CZ19	98.25	85.9675	DIFFERENT
ES_FV_25_18-DW07	97.89	78.385	DIFFERENT
ES_FV_25_18-DW08	97.92	77.652	DIFFERENT
ES_FV_25_18-DW10	97.92	79.0263	DIFFERENT
ES_FV_25_18-DW11	97.89	77.7395	DIFFERENT
ES_FV_25_23-CZ01	98.4	82.8035	DIFFERENT
ES_FV_25_23-CZ02	98.39	85.0849	DIFFERENT
ES_FV_25_23-CZ06	98.38	85.1443	DIFFERENT
ES_FV_25_23-CZ09	98.39	84.2091	DIFFERENT
ES_FV_25_23-CZ10	98.39	84.5335	DIFFERENT
ES_FV_25_23-CZ11	98.37	84.82	DIFFERENT
ES_FV_25_23-CZ14	98.38	84.5929	DIFFERENT
ES_FV_25_23-CZ15	98.39	84.447	DIFFERENT
ES_FV_25_23-CZ18	98.39	85.2849	DIFFERENT
ES_FV_25_23-CZ19	98.38	85.3444	DIFFERENT
ES_FV_25_23-DW07	98.09	78.1743	DIFFERENT
ES_FV_25_23-DW08	98.09	77.545	DIFFERENT
ES_FV_25_23-DW10	98.1	79.2634	DIFFERENT
ES_FV_25_23-DW11	98.1	77.6962	DIFFERENT
ES_FV_25_30-CZ01	98.4	84.5705	DIFFERENT
ES_FV_25_30-CZ02	98.38	85.3425	DIFFERENT
ES_FV_25_30-CZ06	98.38	84.6137	DIFFERENT
ES_FV_25_30-CZ09	98.39	85.3479	DIFFERENT
ES_FV_25_30-CZ10	98.39	85.213	DIFFERENT
ES_FV_25_30-CZ11	98.38	84.9268	DIFFERENT
ES_FV_25_30-CZ14	98.39	85.3641	DIFFERENT
ES_FV_25_30-CZ15	98.39	84.4356	DIFFERENT
ES_FV_25_30-CZ18	98.38	84.6731	DIFFERENT
ES_FV_25_30-CZ19	98.39	84.3114	DIFFERENT
ES_FV_25_30-DW07	98.07	77.478	DIFFERENT
ES_FV_25_30-DW08	98.07	77.917	DIFFERENT
ES_FV_25_30-DW10	98.1	78.6624	DIFFERENT
ES_FV_25_30-DW11	98.09	77.1415	DIFFERENT
ES_FV_25_35-CZ01	98.35	84.2175	DIFFERENT
ES_FV_25_35-CZ02	98.38	83.6768	DIFFERENT
ES_FV_25_35-CZ06	98.36	84.1368	DIFFERENT
ES_FV_25_35-CZ09	98.38	84.1699	DIFFERENT
ES_FV_25_35-CZ10	98.39	83.2278	DIFFERENT
ES_FV_25_35-CZ11	98.38	83.6893	DIFFERENT
ES_FV_25_35-CZ14	98.36	83.9799	DIFFERENT
ES_FV_25_35-CZ15	98.37	84.1671	DIFFERENT
ES_FV_25_35-CZ18	98.38	83.873	DIFFERENT
ES_FV_25_35-CZ19	98.37	83.8626	DIFFERENT
ES_FV_25_35-DW07	98.07	77.1026	DIFFERENT
ES_FV_25_35-DW08	98.09	78.6718	DIFFERENT
ES_FV_25_35-DW10	98.08	77.6314	DIFFERENT
ES_FV_25_35-DW11	98.06	77.7343	DIFFERENT
ES_FV_25_4-CZ01	98.04	76.7066	DIFFERENT
ES_FV_25_4-CZ02	98.03	77.1276	DIFFERENT
ES_FV_25_4-CZ06	98.03	77.6659	DIFFERENT
ES_FV_25_4-CZ09	98.03	77.5486	DIFFERENT
ES_FV_25_4-CZ10	98.01	77.6552	DIFFERENT
ES_FV_25_4-CZ11	98.03	76.4189	DIFFERENT
ES_FV_25_4-CZ14	98.03	76.621	DIFFERENT
ES_FV_25_4-CZ15	98.04	76.4988	DIFFERENT
ES_FV_25_4-CZ18	98.02	77.3941	DIFFERENT
ES_FV_25_4-CZ19	98.03	77.3728	DIFFERENT
ES_FV_25_4-DW07	98.42	79.1698	DIFFERENT
ES_FV_25_4-DW08	98.39	80.9037	DIFFERENT
ES_FV_25_4-DW10	98.42	80.9561	DIFFERENT
ES_FV_25_4-DW11	98.42	78.4467	DIFFERENT
ES_FV_25_41-CZ01	97.92	76.5498	DIFFERENT
ES_FV_25_41-CZ02	97.93	76.3114	DIFFERENT
ES_FV_25_41-CZ06	97.92	76.4609	DIFFERENT
ES_FV_25_41-CZ09	97.93	76.7893	DIFFERENT
ES_FV_25_41-CZ10	97.94	75.9219	DIFFERENT
ES_FV_25_41-CZ11	97.94	76.381	DIFFERENT
ES_FV_25_41-CZ14	97.93	76.3755	DIFFERENT
ES_FV_25_41-CZ15	97.92	76.3998	DIFFERENT
ES_FV_25_41-CZ18	97.93	76.177	DIFFERENT
ES_FV_25_41-CZ19	97.95	75.9853	DIFFERENT
ES_FV_25_41-DW07	98.29	79.4201	DIFFERENT
ES_FV_25_41-DW08	98.28	80.2418	DIFFERENT
ES_FV_25_41-DW10	98.28	79.699	DIFFERENT
ES_FV_25_41-DW11	98.3	79.7738	DIFFERENT
ES_FV_25_43-CZ01	97.87	76.7461	DIFFERENT
ES_FV_25_43-CZ02	97.88	77.5472	DIFFERENT
ES_FV_25_43-CZ06	97.88	76.3159	DIFFERENT
ES_FV_25_43-CZ09	97.86	77.23	DIFFERENT
ES_FV_25_43-CZ10	97.88	77.1009	DIFFERENT
ES_FV_25_43-CZ11	97.87	77.1977	DIFFERENT
ES_FV_25_43-CZ14	97.86	76.6439	DIFFERENT
ES_FV_25_43-CZ15	97.87	76.3805	DIFFERENT
ES_FV_25_43-CZ18	97.9	76.945	DIFFERENT
ES_FV_25_43-CZ19	97.89	76.9289	DIFFERENT
ES_FV_25_43-DW07	98.27	80.6604	DIFFERENT
ES_FV_25_43-DW08	98.27	81.5929	DIFFERENT
ES_FV_25_43-DW10	98.29	81.7114	DIFFERENT
ES_FV_25_43-DW11	98.29	79.4148	DIFFERENT
ES_FV_25_5-CZ01	98.19	78.0209	DIFFERENT
ES_FV_25_5-CZ02	98.18	78.7557	DIFFERENT
ES_FV_25_5-CZ06	98.19	78.5894	DIFFERENT
ES_FV_25_5-CZ09	98.17	78.9649	DIFFERENT
ES_FV_25_5-CZ10	98.18	78.8254	DIFFERENT
ES_FV_25_5-CZ11	98.18	78.8683	DIFFERENT
ES_FV_25_5-CZ14	98.16	79.0292	DIFFERENT
ES_FV_25_5-CZ15	98.18	78.6645	DIFFERENT
ES_FV_25_5-CZ18	98.18	78.4822	DIFFERENT
ES_FV_25_5-CZ19	98.17	78.5948	DIFFERENT
ES_FV_25_5-DW07	98.47	80.4755	DIFFERENT
ES_FV_25_5-DW08	98.49	80.0175	DIFFERENT
ES_FV_25_5-DW10	98.46	81.6397	DIFFERENT
ES_FV_25_5-DW11	98.46	81.2639	DIFFERENT
ES_FV_25_53-CZ01	98.01	76.752	DIFFERENT
ES_FV_25_53-CZ02	98.04	76.0292	DIFFERENT
ES_FV_25_53-CZ06	98.01	76.8657	DIFFERENT
ES_FV_25_53-CZ09	98	76.3746	DIFFERENT
ES_FV_25_53-CZ10	98	76.9063	DIFFERENT
ES_FV_25_53-CZ11	98.03	76.1839	DIFFERENT
ES_FV_25_53-CZ14	98.04	76.1353	DIFFERENT
ES_FV_25_53-CZ15	98	76.7141	DIFFERENT
ES_FV_25_53-CZ18	98.02	76.4593	DIFFERENT
ES_FV_25_53-CZ19	98	76.5917	DIFFERENT
ES_FV_25_53-DW07	98.28	78.7782	DIFFERENT
ES_FV_25_53-DW08	98.29	80.7177	DIFFERENT
ES_FV_25_53-DW10	98.3	80.1897	DIFFERENT
ES_FV_25_53-DW11	98.27	79.616	DIFFERENT
ES_FV_25_55-CZ01	98.07	79.4318	DIFFERENT
ES_FV_25_55-CZ02	98.07	79.1209	DIFFERENT
ES_FV_25_55-CZ06	98.08	79.5336	DIFFERENT
ES_FV_25_55-CZ09	98.07	79.6462	DIFFERENT
ES_FV_25_55-CZ10	98.08	79.539	DIFFERENT
ES_FV_25_55-CZ11	98.09	79.0029	DIFFERENT
ES_FV_25_55-CZ14	98.08	78.7349	DIFFERENT
ES_FV_25_55-CZ15	98.08	79.1798	DIFFERENT
ES_FV_25_55-CZ18	98.08	79.4264	DIFFERENT
ES_FV_25_55-CZ19	98.09	79.153	DIFFERENT
ES_FV_25_55-DW07	98.33	80.3068	DIFFERENT
ES_FV_25_55-DW08	98.3	80.7013	DIFFERENT
ES_FV_25_55-DW10	98.32	81.1104	DIFFERENT
ES_FV_25_55-DW11	98.34	80.4046	DIFFERENT
ES_FV_25_6-CZ01	98.37	85.2644	DIFFERENT
ES_FV_25_6-CZ02	98.39	84.0166	DIFFERENT
ES_FV_25_6-CZ06	98.37	84.4866	DIFFERENT
ES_FV_25_6-CZ09	98.39	84.7621	DIFFERENT
ES_FV_25_6-CZ10	98.39	84.7999	DIFFERENT
ES_FV_25_6-CZ11	98.39	84.3299	DIFFERENT
ES_FV_25_6-CZ14	98.38	84.5298	DIFFERENT
ES_FV_25_6-CZ15	98.38	85.1564	DIFFERENT
ES_FV_25_6-CZ18	98.4	83.6439	DIFFERENT
ES_FV_25_6-CZ19	98.38	84.4596	DIFFERENT
ES_FV_25_6-DW07	98.08	77.8697	DIFFERENT
ES_FV_25_6-DW08	98.08	78.3874	DIFFERENT
ES_FV_25_6-DW10	98.09	78.1882	DIFFERENT
ES_FV_25_6-DW11	98.07	77.0544	DIFFERENT
ES_FV_25_60-CZ01	98.26	80.9527	DIFFERENT
ES_FV_25_60-CZ02	98.26	80.5241	DIFFERENT
ES_FV_25_60-CZ06	98.27	80.6623	DIFFERENT
ES_FV_25_60-CZ09	98.26	80.8213	DIFFERENT
ES_FV_25_60-CZ10	98.26	80.6831	DIFFERENT
ES_FV_25_60-CZ11	98.27	80.9873	DIFFERENT
ES_FV_25_60-CZ14	98.26	80.13	DIFFERENT
ES_FV_25_60-CZ15	98.26	80.6347	DIFFERENT
ES_FV_25_60-CZ18	98.26	80.4342	DIFFERENT
ES_FV_25_60-CZ19	98.27	80.8697	DIFFERENT
ES_FV_25_60-DW07	98.61	80.2406	DIFFERENT
ES_FV_25_60-DW08	98.61	80.0539	DIFFERENT
ES_FV_25_60-DW10	98.59	80.5033	DIFFERENT
ES_FV_25_60-DW11	98.6	80.3443	DIFFERENT
ES_FV_25_66-CZ01	98.38	84.6141	DIFFERENT
ES_FV_25_66-CZ02	98.39	84.8896	DIFFERENT
ES_FV_25_66-CZ06	98.38	84.9706	DIFFERENT
ES_FV_25_66-CZ09	98.4	84.3981	DIFFERENT
ES_FV_25_66-CZ10	98.4	84.8032	DIFFERENT
ES_FV_25_66-CZ11	98.4	83.7447	DIFFERENT
ES_FV_25_66-CZ14	98.37	84.6087	DIFFERENT
ES_FV_25_66-CZ15	98.38	85.2622	DIFFERENT
ES_FV_25_66-CZ18	98.4	83.534	DIFFERENT
ES_FV_25_66-CZ19	98.38	85.1164	DIFFERENT
ES_FV_25_66-DW07	98.07	77.3365	DIFFERENT
ES_FV_25_66-DW08	98.06	78.6226	DIFFERENT
ES_FV_25_66-DW10	98.08	78.4419	DIFFERENT
ES_FV_25_66-DW11	98.06	77.6908	DIFFERENT
ES_FV_25_67-CZ01	98.22	81.0111	DIFFERENT
ES_FV_25_67-CZ02	98.22	81.3136	DIFFERENT
ES_FV_25_67-CZ06	98.21	81.1156	DIFFERENT
ES_FV_25_67-CZ09	98.23	81.2696	DIFFERENT
ES_FV_25_67-CZ10	98.23	80.5765	DIFFERENT
ES_FV_25_67-CZ11	98.22	81.0881	DIFFERENT
ES_FV_25_67-CZ14	98.22	81.1046	DIFFERENT
ES_FV_25_67-CZ15	98.21	81.7702	DIFFERENT
ES_FV_25_67-CZ18	98.22	81.4016	DIFFERENT
ES_FV_25_67-CZ19	98.22	80.6865	DIFFERENT
ES_FV_25_67-DW07	98.4	81.2201	DIFFERENT
ES_FV_25_67-DW08	98.38	80.681	DIFFERENT
ES_FV_25_67-DW10	98.37	81.2869	DIFFERENT
ES_FV_25_67-DW11	98.4	81.4291	DIFFERENT
ES_FV_25_68-CZ01	98.37	83.994	DIFFERENT
ES_FV_25_68-CZ02	98.37	84.0603	DIFFERENT
ES_FV_25_68-CZ06	98.38	84.4457	DIFFERENT
ES_FV_25_68-CZ09	98.38	83.8881	DIFFERENT
ES_FV_25_68-CZ10	98.37	84.2016	DIFFERENT
ES_FV_25_68-CZ11	98.37	83.8491	DIFFERENT
ES_FV_25_68-CZ14	98.36	84.5616	DIFFERENT
ES_FV_25_68-CZ15	98.36	84.2523	DIFFERENT
ES_FV_25_68-CZ18	98.36	83.9263	DIFFERENT
ES_FV_25_68-CZ19	98.36	83.8094	DIFFERENT
ES_FV_25_68-DW07	98.09	77.8044	DIFFERENT
ES_FV_25_68-DW08	98.08	77.824	DIFFERENT
ES_FV_25_68-DW10	98.07	78.7506	DIFFERENT
ES_FV_25_68-DW11	98.08	77.8811	DIFFERENT
ES_FV_25_69-CZ01	98.39	84.888	DIFFERENT
ES_FV_25_69-CZ02	98.39	84.9696	DIFFERENT
ES_FV_25_69-CZ06	98.38	84.5238	DIFFERENT
ES_FV_25_69-CZ09	98.38	85.4805	DIFFERENT
ES_FV_25_69-CZ10	98.37	85.6817	DIFFERENT
ES_FV_25_69-CZ11	98.37	85.2142	DIFFERENT
ES_FV_25_69-CZ14	98.37	85.6001	DIFFERENT
ES_FV_25_69-CZ15	98.38	85.9861	DIFFERENT
ES_FV_25_69-CZ18	98.38	84.0618	DIFFERENT
ES_FV_25_69-CZ19	98.37	85.2903	DIFFERENT
ES_FV_25_69-DW07	98.09	77.6194	DIFFERENT
ES_FV_25_69-DW08	98.09	77.9717	DIFFERENT
ES_FV_25_69-DW10	98.1	77.3557	DIFFERENT
ES_FV_25_69-DW11	98.1	77.6908	DIFFERENT
ES_FV_25_70-CZ01	98.13	76.8478	DIFFERENT
ES_FV_25_70-CZ02	98.12	77.3286	DIFFERENT
ES_FV_25_70-CZ06	98.13	78.0642	DIFFERENT
ES_FV_25_70-CZ09	98.11	77.9219	DIFFERENT
ES_FV_25_70-CZ10	98.12	77.928	DIFFERENT
ES_FV_25_70-CZ11	98.11	78.0909	DIFFERENT
ES_FV_25_70-CZ14	98.1	77.9871	DIFFERENT
ES_FV_25_70-CZ15	98.12	77.5878	DIFFERENT
ES_FV_25_70-CZ18	98.11	77.7003	DIFFERENT
ES_FV_25_70-CZ19	98.1	78.0756	DIFFERENT
ES_FV_25_70-DW07	98.33	79.3983	DIFFERENT
ES_FV_25_70-DW08	98.29	80.1324	DIFFERENT
ES_FV_25_70-DW10	98.33	80.0408	DIFFERENT
ES_FV_25_70-DW11	98.32	80.6766	DIFFERENT
ES_FV_25_73-CZ01	98.38	83.2012	DIFFERENT
ES_FV_25_73-CZ02	98.38	84.3212	DIFFERENT
ES_FV_25_73-CZ06	98.37	84.1901	DIFFERENT
ES_FV_25_73-CZ09	98.37	84.4518	DIFFERENT
ES_FV_25_73-CZ10	98.37	83.3342	DIFFERENT
ES_FV_25_73-CZ11	98.35	84.3978	DIFFERENT
ES_FV_25_73-CZ14	98.38	85.2287	DIFFERENT
ES_FV_25_73-CZ15	98.39	83.4532	DIFFERENT
ES_FV_25_73-CZ18	98.37	83.5215	DIFFERENT
ES_FV_25_73-CZ19	98.37	83.7881	DIFFERENT
ES_FV_25_73-DW07	98.1	77.9077	DIFFERENT
ES_FV_25_73-DW08	98.08	77.0144	DIFFERENT
ES_FV_25_73-DW10	98.1	77.8905	DIFFERENT
ES_FV_25_73-DW11	98.11	76.9076	DIFFERENT
ES_FV_25_8-CZ01	98.15	78.5928	DIFFERENT
ES_FV_25_8-CZ02	98.16	78.9406	DIFFERENT
ES_FV_25_8-CZ06	98.16	78.962	DIFFERENT
ES_FV_25_8-CZ09	98.16	78.6731	DIFFERENT
ES_FV_25_8-CZ10	98.14	79.2242	DIFFERENT
ES_FV_25_8-CZ11	98.17	78.4858	DIFFERENT
ES_FV_25_8-CZ14	98.15	79.2028	DIFFERENT
ES_FV_25_8-CZ15	98.14	79.6629	DIFFERENT
ES_FV_25_8-CZ18	98.15	79.3686	DIFFERENT
ES_FV_25_8-CZ19	98.15	79.2028	DIFFERENT
ES_FV_25_8-DW07	98.51	79.7465	DIFFERENT
ES_FV_25_8-DW08	98.51	80.1925	DIFFERENT
ES_FV_25_8-DW10	98.47	81.6728	DIFFERENT
ES_FV_25_8-DW11	98.51	79.4801	DIFFERENT
Isolate_CM02-ES_FV_25_16	98.21	76.7512	DIFFERENT
Isolate_CM02-ES_FV_25_18	98.08	78.0125	DIFFERENT
Isolate_CM02-ES_FV_25_23	98.19	76.5207	DIFFERENT
Isolate_CM02-ES_FV_25_30	98.19	76.9945	DIFFERENT
Isolate_CM02-ES_FV_25_35	98.18	77.3274	DIFFERENT
Isolate_CM02-ES_FV_25_4	98.3	77.0649	DIFFERENT
Isolate_CM02-ES_FV_25_41	98.09	77.0329	DIFFERENT
Isolate_CM02-ES_FV_25_43	98.09	75.6051	DIFFERENT
Isolate_CM02-ES_FV_25_5	98.35	77.3659	DIFFERENT
Isolate_CM02-ES_FV_25_53	98.34	76.0725	DIFFERENT
Isolate_CM02-ES_FV_25_55	98.27	75.3169	DIFFERENT
Isolate_CM02-ES_FV_25_6	98.19	76.9497	DIFFERENT
Isolate_CM02-ES_FV_25_60	98.42	64.5603	DIFFERENT
Isolate_CM02-ES_FV_25_66	98.17	76.9625	DIFFERENT
Isolate_CM02-ES_FV_25_67	98.32	77.4171	DIFFERENT
Isolate_CM02-ES_FV_25_68	98.19	77.3979	DIFFERENT
Isolate_CM02-ES_FV_25_69	98.19	76.9497	DIFFERENT
Isolate_CM02-ES_FV_25_70	98.3	74.7535	DIFFERENT
Isolate_CM02-ES_FV_25_73	98.19	76.6551	DIFFERENT
Isolate_CM02-ES_FV_25_8	98.35	76.5655	DIFFERENT
Isolate_CM05-ES_FV_25_16	98.31	76.8653	DIFFERENT
Isolate_CM05-ES_FV_25_18	98.09	75.2369	DIFFERENT
Isolate_CM05-ES_FV_25_23	98.27	76.9846	DIFFERENT
Isolate_CM05-ES_FV_25_30	98.31	76.3529	DIFFERENT
Isolate_CM05-ES_FV_25_35	98.27	77.4689	DIFFERENT
Isolate_CM05-ES_FV_25_4	98.64	79.35	DIFFERENT
Isolate_CM05-ES_FV_25_41	98.15	74.0156	DIFFERENT
Isolate_CM05-ES_FV_25_43	98.11	73.426	DIFFERENT
Isolate_CM05-ES_FV_25_5	99.55	83.5895	DIFFERENT
Isolate_CM05-ES_FV_25_53	98.29	73.6787	DIFFERENT
Isolate_CM05-ES_FV_25_55	98.44	74.7736	DIFFERENT
Isolate_CM05-ES_FV_25_6	98.29	76.9706	DIFFERENT
Isolate_CM05-ES_FV_25_60	99.31	63.108	DIFFERENT
Isolate_CM05-ES_FV_25_66	98.27	76.8583	DIFFERENT
Isolate_CM05-ES_FV_25_67	99.46	82.8174	DIFFERENT
Isolate_CM05-ES_FV_25_68	98.29	77.0899	DIFFERENT
Isolate_CM05-ES_FV_25_69	98.28	76.6898	DIFFERENT
Isolate_CM05-ES_FV_25_70	98.45	75.4826	DIFFERENT
Isolate_CM05-ES_FV_25_73	98.29	76.8653	DIFFERENT
Isolate_CM05-ES_FV_25_8	99.27	81.6031	DIFFERENT
Isolate_CM06-ES_FV_25_16	98.19	77.3262	DIFFERENT
Isolate_CM06-ES_FV_25_18	98.07	76.2042	DIFFERENT
Isolate_CM06-ES_FV_25_23	98.23	76.1908	DIFFERENT
Isolate_CM06-ES_FV_25_30	98.23	76.6409	DIFFERENT
Isolate_CM06-ES_FV_25_35	98.21	76.52	DIFFERENT
Isolate_CM06-ES_FV_25_4	98.6	81.525	DIFFERENT
Isolate_CM06-ES_FV_25_41	98.15	74.6053	DIFFERENT
Isolate_CM06-ES_FV_25_43	98.1	75.1025	DIFFERENT
Isolate_CM06-ES_FV_25_5	98.96	81.3033	DIFFERENT
Isolate_CM06-ES_FV_25_53	98.15	75.3981	DIFFERENT
Isolate_CM06-ES_FV_25_55	98.77	81.7938	DIFFERENT
Isolate_CM06-ES_FV_25_6	98.2	76.8425	DIFFERENT
Isolate_CM06-ES_FV_25_60	98.92	64.6363	DIFFERENT
Isolate_CM06-ES_FV_25_66	98.24	76.473	DIFFERENT
Isolate_CM06-ES_FV_25_67	98.89	81.001	DIFFERENT
Isolate_CM06-ES_FV_25_68	98.22	77.1112	DIFFERENT
Isolate_CM06-ES_FV_25_69	98.25	76.3117	DIFFERENT
Isolate_CM06-ES_FV_25_70	98.8	81.0951	DIFFERENT
Isolate_CM06-ES_FV_25_73	98.21	77.1851	DIFFERENT
Isolate_CM06-ES_FV_25_8	98.83	80.7927	DIFFERENT
Isolate_CM07-ES_FV_25_16	98.24	75.5463	DIFFERENT
Isolate_CM07-ES_FV_25_18	98.04	74.2112	DIFFERENT
Isolate_CM07-ES_FV_25_23	98.23	73.6444	DIFFERENT
Isolate_CM07-ES_FV_25_30	98.24	74.0979	DIFFERENT
Isolate_CM07-ES_FV_25_35	98.23	75.7227	DIFFERENT
Isolate_CM07-ES_FV_25_4	98.77	77.5427	DIFFERENT
Isolate_CM07-ES_FV_25_41	98.16	73.2288	DIFFERENT
Isolate_CM07-ES_FV_25_43	98.13	72.8635	DIFFERENT
Isolate_CM07-ES_FV_25_5	99.08	77.2656	DIFFERENT
Isolate_CM07-ES_FV_25_53	98.28	73.0965	DIFFERENT
Isolate_CM07-ES_FV_25_55	98.26	73.3484	DIFFERENT
Isolate_CM07-ES_FV_25_6	98.23	74.7654	DIFFERENT
Isolate_CM07-ES_FV_25_60	99.11	67.2705	DIFFERENT
Isolate_CM07-ES_FV_25_66	98.23	74.5576	DIFFERENT
Isolate_CM07-ES_FV_25_67	99.02	76.7681	DIFFERENT
Isolate_CM07-ES_FV_25_68	98.26	75.2503	DIFFERENT
Isolate_CM07-ES_FV_25_69	98.26	73.8837	DIFFERENT
Isolate_CM07-ES_FV_25_70	98.23	72.6935	DIFFERENT
Isolate_CM07-ES_FV_25_73	98.23	75.1685	DIFFERENT
Isolate_CM07-ES_FV_25_8	99.05	78.3236	DIFFERENT
Isolate_CM08-ES_FV_25_16	98.3	77.4922	DIFFERENT
Isolate_CM08-ES_FV_25_18	98.16	77.0006	DIFFERENT
Isolate_CM08-ES_FV_25_23	98.33	77.0691	DIFFERENT
Isolate_CM08-ES_FV_25_30	98.33	77.1686	DIFFERENT
Isolate_CM08-ES_FV_25_35	98.3	77.2682	DIFFERENT
Isolate_CM08-ES_FV_25_4	98.24	75.8058	DIFFERENT
Isolate_CM08-ES_FV_25_41	97.94	75.3454	DIFFERENT
Isolate_CM08-ES_FV_25_43	97.94	74.3622	DIFFERENT
Isolate_CM08-ES_FV_25_5	98.67	77.9589	DIFFERENT
Isolate_CM08-ES_FV_25_53	98.13	75.8245	DIFFERENT
Isolate_CM08-ES_FV_25_55	98.64	79.0044	DIFFERENT
Isolate_CM08-ES_FV_25_6	98.32	77.3304	DIFFERENT
Isolate_CM08-ES_FV_25_60	98.65	68.2038	DIFFERENT
Isolate_CM08-ES_FV_25_66	98.33	76.5464	DIFFERENT
Isolate_CM08-ES_FV_25_67	98.67	78.2701	DIFFERENT
Isolate_CM08-ES_FV_25_68	98.33	77.374	DIFFERENT
Isolate_CM08-ES_FV_25_69	98.33	77.2806	DIFFERENT
Isolate_CM08-ES_FV_25_70	98.64	79.6889	DIFFERENT
Isolate_CM08-ES_FV_25_73	98.32	77.4362	DIFFERENT
Isolate_CM08-ES_FV_25_8	98.53	77.5731	DIFFERENT
Isolate_CM09-ES_FV_25_16	98.11	72.5839	DIFFERENT
Isolate_CM09-ES_FV_25_18	98.01	71.9956	DIFFERENT
Isolate_CM09-ES_FV_25_23	98.15	72.3705	DIFFERENT
Isolate_CM09-ES_FV_25_30	98.14	72.5516	DIFFERENT
Isolate_CM09-ES_FV_25_35	98.12	72.5903	DIFFERENT
Isolate_CM09-ES_FV_25_4	99.21	81.6084	DIFFERENT
Isolate_CM09-ES_FV_25_41	98.17	72.8942	DIFFERENT
Isolate_CM09-ES_FV_25_43	98.14	71.6207	DIFFERENT
Isolate_CM09-ES_FV_25_5	98.72	75.6222	DIFFERENT
Isolate_CM09-ES_FV_25_53	98.29	72.9653	DIFFERENT
Isolate_CM09-ES_FV_25_55	98.21	73.0105	DIFFERENT
Isolate_CM09-ES_FV_25_6	98.15	72.7326	DIFFERENT
Isolate_CM09-ES_FV_25_60	98.75	63.6753	DIFFERENT
Isolate_CM09-ES_FV_25_66	98.14	72.0732	DIFFERENT
Isolate_CM09-ES_FV_25_67	98.64	74.8917	DIFFERENT
Isolate_CM09-ES_FV_25_68	98.11	72.8748	DIFFERENT
Isolate_CM09-ES_FV_25_69	98.15	72.3382	DIFFERENT
Isolate_CM09-ES_FV_25_70	98.25	73.5083	DIFFERENT
Isolate_CM09-ES_FV_25_73	98.11	72.6033	DIFFERENT
Isolate_CM09-ES_FV_25_8	98.72	76.3139	DIFFERENT
Isolate_CM10-ES_FV_25_16	98.26	76.9988	DIFFERENT
Isolate_CM10-ES_FV_25_18	98.11	74.1009	DIFFERENT
Isolate_CM10-ES_FV_25_23	98.23	77.181	DIFFERENT
Isolate_CM10-ES_FV_25_30	98.26	76.7072	DIFFERENT
Isolate_CM10-ES_FV_25_35	98.22	77.8129	DIFFERENT
Isolate_CM10-ES_FV_25_4	98.7	78.9611	DIFFERENT
Isolate_CM10-ES_FV_25_41	98.17	73.0559	DIFFERENT
Isolate_CM10-ES_FV_25_43	98.12	73.4812	DIFFERENT
Isolate_CM10-ES_FV_25_5	99.42	82.5456	DIFFERENT
Isolate_CM10-ES_FV_25_53	98.32	73.7303	DIFFERENT
Isolate_CM10-ES_FV_25_55	98.29	74.6962	DIFFERENT
Isolate_CM10-ES_FV_25_6	98.23	76.4034	DIFFERENT
Isolate_CM10-ES_FV_25_60	99.26	72.276	DIFFERENT
Isolate_CM10-ES_FV_25_66	98.23	76.8955	DIFFERENT
Isolate_CM10-ES_FV_25_67	99.25	81.2454	DIFFERENT
Isolate_CM10-ES_FV_25_68	98.24	77.7339	DIFFERENT
Isolate_CM10-ES_FV_25_69	98.24	76.2211	DIFFERENT
Isolate_CM10-ES_FV_25_70	98.29	74.6537	DIFFERENT
Isolate_CM10-ES_FV_25_73	98.23	77.1142	DIFFERENT
Isolate_CM10-ES_FV_25_8	99.22	81.1725	DIFFERENT
Isolate_CM11-ES_FV_25_16	98.53	81.2158	DIFFERENT
Isolate_CM11-ES_FV_25_18	98.19	78.326	DIFFERENT
Isolate_CM11-ES_FV_25_23	98.54	80.4608	DIFFERENT
Isolate_CM11-ES_FV_25_30	98.55	80.4153	DIFFERENT
Isolate_CM11-ES_FV_25_35	98.51	81.6194	DIFFERENT
Isolate_CM11-ES_FV_25_4	98.17	74.8894	DIFFERENT
Isolate_CM11-ES_FV_25_41	97.95	73.2882	DIFFERENT
Isolate_CM11-ES_FV_25_43	97.91	72.8716	DIFFERENT
Isolate_CM11-ES_FV_25_5	98.18	75.9763	DIFFERENT
Isolate_CM11-ES_FV_25_53	98.06	72.8977	DIFFERENT
Isolate_CM11-ES_FV_25_55	98.1	74.3882	DIFFERENT
Isolate_CM11-ES_FV_25_6	98.54	79.9792	DIFFERENT
Isolate_CM11-ES_FV_25_60	98.3	63.3504	DIFFERENT
Isolate_CM11-ES_FV_25_66	98.52	80.5129	DIFFERENT
Isolate_CM11-ES_FV_25_67	98.23	76.2432	DIFFERENT
Isolate_CM11-ES_FV_25_68	98.51	81.0271	DIFFERENT
Isolate_CM11-ES_FV_25_69	98.53	80.1093	DIFFERENT
Isolate_CM11-ES_FV_25_70	98.15	73.6202	DIFFERENT
Isolate_CM11-ES_FV_25_73	98.51	80.4673	DIFFERENT
Isolate_CM11-ES_FV_25_8	98.17	76.2952	DIFFERENT
Isolate_CM12-ES_FV_25_16	98.28	77.2308	DIFFERENT
Isolate_CM12-ES_FV_25_18	98.08	76.6115	DIFFERENT
Isolate_CM12-ES_FV_25_23	98.28	77.5278	DIFFERENT
Isolate_CM12-ES_FV_25_30	98.28	77.4014	DIFFERENT
Isolate_CM12-ES_FV_25_35	98.28	77.1613	DIFFERENT
Isolate_CM12-ES_FV_25_4	98.63	77.3951	DIFFERENT
Isolate_CM12-ES_FV_25_41	98.11	76.0301	DIFFERENT
Isolate_CM12-ES_FV_25_43	98.08	75.3918	DIFFERENT
Isolate_CM12-ES_FV_25_5	99.31	81.8061	DIFFERENT
Isolate_CM12-ES_FV_25_53	98.31	75.1327	DIFFERENT
Isolate_CM12-ES_FV_25_55	98.56	78.3873	DIFFERENT
Isolate_CM12-ES_FV_25_6	98.29	77.3888	DIFFERENT
Isolate_CM12-ES_FV_25_60	99.15	70.036	DIFFERENT
Isolate_CM12-ES_FV_25_66	98.29	77.4141	DIFFERENT
Isolate_CM12-ES_FV_25_67	99.11	81.705	DIFFERENT
Isolate_CM12-ES_FV_25_68	98.28	77.6163	DIFFERENT
Isolate_CM12-ES_FV_25_69	98.3	77.1107	DIFFERENT
Isolate_CM12-ES_FV_25_70	98.62	78.4631	DIFFERENT
Isolate_CM12-ES_FV_25_73	98.26	77.7363	DIFFERENT
Isolate_CM12-ES_FV_25_8	99.12	81.9199	DIFFERENT
Isolate_CZ03-ES_FV_25_16	98.13	81.3889	DIFFERENT
Isolate_CZ03-ES_FV_25_18	98.04	79.3464	DIFFERENT
Isolate_CZ03-ES_FV_25_23	98.14	81.6174	DIFFERENT
Isolate_CZ03-ES_FV_25_30	98.15	81.2851	DIFFERENT
Isolate_CZ03-ES_FV_25_35	98.17	80.4057	DIFFERENT
Isolate_CZ03-ES_FV_25_4	98.34	82.0674	DIFFERENT
Isolate_CZ03-ES_FV_25_41	98.14	79.568	DIFFERENT
Isolate_CZ03-ES_FV_25_43	98.14	79.0279	DIFFERENT
Isolate_CZ03-ES_FV_25_5	98.36	80.1219	DIFFERENT
Isolate_CZ03-ES_FV_25_53	98.73	84.5185	DIFFERENT
Isolate_CZ03-ES_FV_25_55	98.93	85.1139	DIFFERENT
Isolate_CZ03-ES_FV_25_6	98.16	81.1604	DIFFERENT
Isolate_CZ03-ES_FV_25_60	98.43	64.0795	DIFFERENT
Isolate_CZ03-ES_FV_25_66	98.15	81.1673	DIFFERENT
Isolate_CZ03-ES_FV_25_67	98.24	81.0496	DIFFERENT
Isolate_CZ03-ES_FV_25_68	98.15	81.112	DIFFERENT
Isolate_CZ03-ES_FV_25_69	98.14	81.3681	DIFFERENT
Isolate_CZ03-ES_FV_25_70	98.98	86.2009	DIFFERENT
Isolate_CZ03-ES_FV_25_73	98.12	81.742	DIFFERENT
Isolate_CZ03-ES_FV_25_8	98.34	81.2297	DIFFERENT
Isolate_CZ04-ES_FV_25_16	98.21	76.9409	DIFFERENT
Isolate_CZ04-ES_FV_25_18	98.07	76.5844	DIFFERENT
Isolate_CZ04-ES_FV_25_23	98.22	76.1883	DIFFERENT
Isolate_CZ04-ES_FV_25_30	98.24	76.1487	DIFFERENT
Isolate_CZ04-ES_FV_25_35	98.19	76.789	DIFFERENT
Isolate_CZ04-ES_FV_25_4	98.82	83.3179	DIFFERENT
Isolate_CZ04-ES_FV_25_41	98.22	75.647	DIFFERENT
Isolate_CZ04-ES_FV_25_43	98.15	75.9374	DIFFERENT
Isolate_CZ04-ES_FV_25_5	98.7	78.38	DIFFERENT
Isolate_CZ04-ES_FV_25_53	98.28	76.6174	DIFFERENT
Isolate_CZ04-ES_FV_25_55	98.19	77.1521	DIFFERENT
Isolate_CZ04-ES_FV_25_6	98.23	76.1553	DIFFERENT
Isolate_CZ04-ES_FV_25_60	98.72	65.2724	DIFFERENT
Isolate_CZ04-ES_FV_25_66	98.21	76.4061	DIFFERENT
Isolate_CZ04-ES_FV_25_67	98.59	78.578	DIFFERENT
Isolate_CZ04-ES_FV_25_68	98.21	76.9607	DIFFERENT
Isolate_CZ04-ES_FV_25_69	98.19	76.756	DIFFERENT
Isolate_CZ04-ES_FV_25_70	98.21	77.0069	DIFFERENT
Isolate_CZ04-ES_FV_25_73	98.2	77.0795	DIFFERENT
Isolate_CZ04-ES_FV_25_8	98.67	79.0071	DIFFERENT
Isolate_CZ05-ES_FV_25_16	98.13	71.5867	DIFFERENT
Isolate_CZ05-ES_FV_25_18	97.98	72.6484	DIFFERENT
Isolate_CZ05-ES_FV_25_23	98.19	71.3601	DIFFERENT
Isolate_CZ05-ES_FV_25_30	98.2	71.3472	DIFFERENT
Isolate_CZ05-ES_FV_25_35	98.11	71.6126	DIFFERENT
Isolate_CZ05-ES_FV_25_4	98.86	78.2417	DIFFERENT
Isolate_CZ05-ES_FV_25_41	98.3	74.6941	DIFFERENT
Isolate_CZ05-ES_FV_25_43	98.16	72.739	DIFFERENT
Isolate_CZ05-ES_FV_25_5	98.48	73.6389	DIFFERENT
Isolate_CZ05-ES_FV_25_53	98.2	72.4542	DIFFERENT
Isolate_CZ05-ES_FV_25_55	98.15	72.4413	DIFFERENT
Isolate_CZ05-ES_FV_25_6	98.18	71.7486	DIFFERENT
Isolate_CZ05-ES_FV_25_60	98.55	61.3316	DIFFERENT
Isolate_CZ05-ES_FV_25_66	98.17	71.3537	DIFFERENT
Isolate_CZ05-ES_FV_25_67	98.43	73.4965	DIFFERENT
Isolate_CZ05-ES_FV_25_68	98.12	71.7486	DIFFERENT
Isolate_CZ05-ES_FV_25_69	98.17	71.4572	DIFFERENT
Isolate_CZ05-ES_FV_25_70	98.2	71.9363	DIFFERENT
Isolate_CZ05-ES_FV_25_73	98.14	72.0334	DIFFERENT
Isolate_CZ05-ES_FV_25_8	98.43	74.241	DIFFERENT
Isolate_CZ13-ES_FV_25_16	98.13	73.6167	DIFFERENT
Isolate_CZ13-ES_FV_25_18	98.02	71.9689	DIFFERENT
Isolate_CZ13-ES_FV_25_23	98.16	73.5559	DIFFERENT
Isolate_CZ13-ES_FV_25_30	98.16	73.0755	DIFFERENT
Isolate_CZ13-ES_FV_25_35	98.1	73.5255	DIFFERENT
Isolate_CZ13-ES_FV_25_4	99.21	81.6734	DIFFERENT
Isolate_CZ13-ES_FV_25_41	98.18	73.0877	DIFFERENT
Isolate_CZ13-ES_FV_25_43	98.1	73.1424	DIFFERENT
Isolate_CZ13-ES_FV_25_5	98.72	76.1644	DIFFERENT
Isolate_CZ13-ES_FV_25_53	98.31	73.3005	DIFFERENT
Isolate_CZ13-ES_FV_25_55	98.22	74.1457	DIFFERENT
Isolate_CZ13-ES_FV_25_6	98.14	73.6532	DIFFERENT
Isolate_CZ13-ES_FV_25_60	98.76	67.4986	DIFFERENT
Isolate_CZ13-ES_FV_25_66	98.14	73.3309	DIFFERENT
Isolate_CZ13-ES_FV_25_67	98.64	75.8908	DIFFERENT
Isolate_CZ13-ES_FV_25_68	98.11	73.6714	DIFFERENT
Isolate_CZ13-ES_FV_25_69	98.15	73.264	DIFFERENT
Isolate_CZ13-ES_FV_25_70	98.34	76.1705	DIFFERENT
Isolate_CZ13-ES_FV_25_73	98.12	73.1606	DIFFERENT
Isolate_CZ13-ES_FV_25_8	98.73	79.7458	DIFFERENT
Isolate_CZ20-ES_FV_25_16	98.36	81.9162	DIFFERENT
Isolate_CZ20-ES_FV_25_18	98.24	80.8749	DIFFERENT
Isolate_CZ20-ES_FV_25_23	98.38	81.146	DIFFERENT
Isolate_CZ20-ES_FV_25_30	98.38	80.7209	DIFFERENT
Isolate_CZ20-ES_FV_25_35	98.34	82.4831	DIFFERENT
Isolate_CZ20-ES_FV_25_4	98.02	74.6642	DIFFERENT
Isolate_CZ20-ES_FV_25_41	97.91	74.923	DIFFERENT
Isolate_CZ20-ES_FV_25_43	97.85	73.5428	DIFFERENT
Isolate_CZ20-ES_FV_25_5	98.18	75.2988	DIFFERENT
Isolate_CZ20-ES_FV_25_53	98.01	74.1405	DIFFERENT
Isolate_CZ20-ES_FV_25_55	98.08	76.0998	DIFFERENT
Isolate_CZ20-ES_FV_25_6	98.38	80.7763	DIFFERENT
Isolate_CZ20-ES_FV_25_60	98.28	67.0216	DIFFERENT
Isolate_CZ20-ES_FV_25_66	98.39	81.2384	DIFFERENT
Isolate_CZ20-ES_FV_25_67	98.22	76.0567	DIFFERENT
Isolate_CZ20-ES_FV_25_68	98.34	82.4276	DIFFERENT
Isolate_CZ20-ES_FV_25_69	98.38	80.0801	DIFFERENT
Isolate_CZ20-ES_FV_25_70	98.13	74.3376	DIFFERENT
Isolate_CZ20-ES_FV_25_73	98.36	81.4726	DIFFERENT
Isolate_CZ20-ES_FV_25_8	98.16	76.2292	DIFFERENT
Isolate_CZ22-ES_FV_25_16	98.11	76.5551	DIFFERENT
Isolate_CZ22-ES_FV_25_18	97.99	75.933	DIFFERENT
Isolate_CZ22-ES_FV_25_23	98.13	76.4955	DIFFERENT
Isolate_CZ22-ES_FV_25_30	98.12	76.383	DIFFERENT
Isolate_CZ22-ES_FV_25_35	98.11	76.9124	DIFFERENT
Isolate_CZ22-ES_FV_25_4	98.2	76.5551	DIFFERENT
Isolate_CZ22-ES_FV_25_41	98.07	74.7949	DIFFERENT
Isolate_CZ22-ES_FV_25_43	98.04	76.0389	DIFFERENT
Isolate_CZ22-ES_FV_25_5	98.44	78.0241	DIFFERENT
Isolate_CZ22-ES_FV_25_53	98.66	79.6585	DIFFERENT
Isolate_CZ22-ES_FV_25_55	98.7	80.7901	DIFFERENT
Isolate_CZ22-ES_FV_25_6	98.11	76.4756	DIFFERENT
Isolate_CZ22-ES_FV_25_60	98.51	64.6294	DIFFERENT
Isolate_CZ22-ES_FV_25_66	98.11	76.6212	DIFFERENT
Isolate_CZ22-ES_FV_25_67	98.45	78.5336	DIFFERENT
Isolate_CZ22-ES_FV_25_68	98.11	77.0844	DIFFERENT
Isolate_CZ22-ES_FV_25_69	98.13	76.3367	DIFFERENT
Isolate_CZ22-ES_FV_25_70	98.71	80.81	DIFFERENT
Isolate_CZ22-ES_FV_25_73	98.13	76.4756	DIFFERENT
Isolate_CZ22-ES_FV_25_8	98.42	79.2615	DIFFERENT
Isolate_CZ27-ES_FV_25_16	98.18	77.8585	DIFFERENT
Isolate_CZ27-ES_FV_25_18	98.12	78.4575	DIFFERENT
Isolate_CZ27-ES_FV_25_23	98.15	78.3229	DIFFERENT
Isolate_CZ27-ES_FV_25_30	98.17	77.946	DIFFERENT
Isolate_CZ27-ES_FV_25_35	98.16	78.4306	DIFFERENT
Isolate_CZ27-ES_FV_25_4	97.87	74.359	DIFFERENT
Isolate_CZ27-ES_FV_25_41	97.76	71.593	DIFFERENT
Isolate_CZ27-ES_FV_25_43	97.73	71.8891	DIFFERENT
Isolate_CZ27-ES_FV_25_5	97.99	73.7331	DIFFERENT
Isolate_CZ27-ES_FV_25_53	97.89	72.266	DIFFERENT
Isolate_CZ27-ES_FV_25_55	97.99	72.3938	DIFFERENT
Isolate_CZ27-ES_FV_25_6	98.16	78.2085	DIFFERENT
Isolate_CZ27-ES_FV_25_60	98.12	58.4555	DIFFERENT
Isolate_CZ27-ES_FV_25_66	98.14	78.7132	DIFFERENT
Isolate_CZ27-ES_FV_25_67	97.96	74.5205	DIFFERENT
Isolate_CZ27-ES_FV_25_68	98.17	78.3566	DIFFERENT
Isolate_CZ27-ES_FV_25_69	98.16	78.4306	DIFFERENT
Isolate_CZ27-ES_FV_25_70	97.98	72.7976	DIFFERENT
Isolate_CZ27-ES_FV_25_73	98.16	77.9393	DIFFERENT
Isolate_CZ27-ES_FV_25_8	98	73.1745	DIFFERENT
Isolate_CZ29-ES_FV_25_16	98.25	77.9762	DIFFERENT
Isolate_CZ29-ES_FV_25_18	98.15	78.2474	DIFFERENT
Isolate_CZ29-ES_FV_25_23	98.29	77.7579	DIFFERENT
Isolate_CZ29-ES_FV_25_30	98.28	77.8175	DIFFERENT
Isolate_CZ29-ES_FV_25_35	98.26	77.2222	DIFFERENT
Isolate_CZ29-ES_FV_25_4	98.83	82.9299	DIFFERENT
Isolate_CZ29-ES_FV_25_41	98.19	76.2169	DIFFERENT
Isolate_CZ29-ES_FV_25_43	98.18	75.8796	DIFFERENT
Isolate_CZ29-ES_FV_25_5	98.8	80.2116	DIFFERENT
Isolate_CZ29-ES_FV_25_53	98.28	77.1032	DIFFERENT
Isolate_CZ29-ES_FV_25_55	98.25	76.4947	DIFFERENT
Isolate_CZ29-ES_FV_25_6	98.29	77.0437	DIFFERENT
Isolate_CZ29-ES_FV_25_60	98.8	65.5904	DIFFERENT
Isolate_CZ29-ES_FV_25_66	98.29	77.1892	DIFFERENT
Isolate_CZ29-ES_FV_25_67	98.78	79.9206	DIFFERENT
Isolate_CZ29-ES_FV_25_68	98.26	78.0952	DIFFERENT
Isolate_CZ29-ES_FV_25_69	98.28	77.4074	DIFFERENT
Isolate_CZ29-ES_FV_25_70	98.26	76.5939	DIFFERENT
Isolate_CZ29-ES_FV_25_73	98.26	78.5053	DIFFERENT
Isolate_CZ29-ES_FV_25_8	98.78	80.0794	DIFFERENT
Isolate_CZ30-ES_FV_25_16	98.24	77.4505	DIFFERENT
Isolate_CZ30-ES_FV_25_18	98.06	75.4285	DIFFERENT
Isolate_CZ30-ES_FV_25_23	98.27	76.1841	DIFFERENT
Isolate_CZ30-ES_FV_25_30	98.27	75.5055	DIFFERENT
Isolate_CZ30-ES_FV_25_35	98.24	76.7928	DIFFERENT
Isolate_CZ30-ES_FV_25_4	98.6	79.1506	DIFFERENT
Isolate_CZ30-ES_FV_25_41	98.17	74.554	DIFFERENT
Isolate_CZ30-ES_FV_25_43	98.09	73.3086	DIFFERENT
Isolate_CZ30-ES_FV_25_5	98.55	78.409	DIFFERENT
Isolate_CZ30-ES_FV_25_53	98.19	73.7424	DIFFERENT
Isolate_CZ30-ES_FV_25_55	98.19	74.0712	DIFFERENT
Isolate_CZ30-ES_FV_25_6	98.26	76.0512	DIFFERENT
Isolate_CZ30-ES_FV_25_60	98.74	60.743	DIFFERENT
Isolate_CZ30-ES_FV_25_66	98.25	75.8833	DIFFERENT
Isolate_CZ30-ES_FV_25_67	98.59	77.4505	DIFFERENT
Isolate_CZ30-ES_FV_25_68	98.23	77.4225	DIFFERENT
Isolate_CZ30-ES_FV_25_69	98.25	75.4915	DIFFERENT
Isolate_CZ30-ES_FV_25_70	98.28	74.7009	DIFFERENT
Isolate_CZ30-ES_FV_25_73	98.24	77.2406	DIFFERENT
Isolate_CZ30-ES_FV_25_8	98.69	77.7304	DIFFERENT
Isolate_CZ31-ES_FV_25_16	98.24	81.0054	DIFFERENT
Isolate_CZ31-ES_FV_25_18	98.11	79.9567	DIFFERENT
Isolate_CZ31-ES_FV_25_23	98.24	79.6028	DIFFERENT
Isolate_CZ31-ES_FV_25_30	98.24	80.1337	DIFFERENT
Isolate_CZ31-ES_FV_25_35	98.24	81.3463	DIFFERENT
Isolate_CZ31-ES_FV_25_4	98.78	83.4961	DIFFERENT
Isolate_CZ31-ES_FV_25_41	98.22	78.5082	DIFFERENT
Isolate_CZ31-ES_FV_25_43	98.16	78.4165	DIFFERENT
Isolate_CZ31-ES_FV_25_5	99.16	85.7246	DIFFERENT
Isolate_CZ31-ES_FV_25_53	98.32	78.5082	DIFFERENT
Isolate_CZ31-ES_FV_25_55	98.37	81.6543	DIFFERENT
Isolate_CZ31-ES_FV_25_6	98.23	80.5729	DIFFERENT
Isolate_CZ31-ES_FV_25_60	99.06	70.914	DIFFERENT
Isolate_CZ31-ES_FV_25_66	98.25	80.5139	DIFFERENT
Isolate_CZ31-ES_FV_25_67	99.1	85.8557	DIFFERENT
Isolate_CZ31-ES_FV_25_68	98.24	81.5953	DIFFERENT
Isolate_CZ31-ES_FV_25_69	98.26	79.924	DIFFERENT
Isolate_CZ31-ES_FV_25_70	98.36	80.4483	DIFFERENT
Isolate_CZ31-ES_FV_25_73	98.23	80.8809	DIFFERENT
Isolate_CZ31-ES_FV_25_8	99.04	86.1113	DIFFERENT
Isolate_CZ32-ES_FV_25_16	98.2	79.2753	DIFFERENT
Isolate_CZ32-ES_FV_25_18	98.11	78.5359	DIFFERENT
Isolate_CZ32-ES_FV_25_23	98.21	77.9712	DIFFERENT
Isolate_CZ32-ES_FV_25_30	98.22	78.5359	DIFFERENT
Isolate_CZ32-ES_FV_25_35	98.21	79.1678	DIFFERENT
Isolate_CZ32-ES_FV_25_4	98.82	83.5641	DIFFERENT
Isolate_CZ32-ES_FV_25_41	98.19	78.6098	DIFFERENT
Isolate_CZ32-ES_FV_25_43	98.2	76.3108	DIFFERENT
Isolate_CZ32-ES_FV_25_5	98.73	79.5846	DIFFERENT
Isolate_CZ32-ES_FV_25_53	98.28	77.4939	DIFFERENT
Isolate_CZ32-ES_FV_25_55	98.21	79.1678	DIFFERENT
Isolate_CZ32-ES_FV_25_6	98.23	78.2267	DIFFERENT
Isolate_CZ32-ES_FV_25_60	98.71	65.3899	DIFFERENT
Isolate_CZ32-ES_FV_25_66	98.21	78.3073	DIFFERENT
Isolate_CZ32-ES_FV_25_67	98.6	78.8922	DIFFERENT
Isolate_CZ32-ES_FV_25_68	98.21	79.5778	DIFFERENT
Isolate_CZ32-ES_FV_25_69	98.22	77.662	DIFFERENT
Isolate_CZ32-ES_FV_25_70	98.24	77.7292	DIFFERENT
Isolate_CZ32-ES_FV_25_73	98.2	79.3829	DIFFERENT
Isolate_CZ32-ES_FV_25_8	98.65	81.2382	DIFFERENT
Isolate_CZ34-ES_FV_25_16	98.26	78.196	DIFFERENT
Isolate_CZ34-ES_FV_25_18	98.17	76.5848	DIFFERENT
Isolate_CZ34-ES_FV_25_23	98.25	77.5739	DIFFERENT
Isolate_CZ34-ES_FV_25_30	98.25	78.6376	DIFFERENT
Isolate_CZ34-ES_FV_25_35	98.26	77.9844	DIFFERENT
Isolate_CZ34-ES_FV_25_4	98.11	74.6998	DIFFERENT
Isolate_CZ34-ES_FV_25_41	97.99	73.549	DIFFERENT
Isolate_CZ34-ES_FV_25_43	97.98	72.9829	DIFFERENT
Isolate_CZ34-ES_FV_25_5	98.18	75.3406	DIFFERENT
Isolate_CZ34-ES_FV_25_53	98.13	73.8974	DIFFERENT
Isolate_CZ34-ES_FV_25_55	98.16	73.7232	DIFFERENT
Isolate_CZ34-ES_FV_25_6	98.26	77.5677	DIFFERENT
Isolate_CZ34-ES_FV_25_60	98.31	65.5835	DIFFERENT
Isolate_CZ34-ES_FV_25_66	98.24	78.1711	DIFFERENT
Isolate_CZ34-ES_FV_25_67	98.14	75.9005	DIFFERENT
Isolate_CZ34-ES_FV_25_68	98.25	78.1213	DIFFERENT
Isolate_CZ34-ES_FV_25_69	98.27	77.4868	DIFFERENT
Isolate_CZ34-ES_FV_25_70	98.18	73.7605	DIFFERENT
Isolate_CZ34-ES_FV_25_73	98.24	78.818	DIFFERENT
Isolate_CZ34-ES_FV_25_8	98.19	74.7745	DIFFERENT
Isolate_CZ35-ES_FV_25_16	98.19	71.7351	DIFFERENT
Isolate_CZ35-ES_FV_25_18	98.04	71.1822	DIFFERENT
Isolate_CZ35-ES_FV_25_23	98.22	71.0439	DIFFERENT
Isolate_CZ35-ES_FV_25_30	98.23	71.2122	DIFFERENT
Isolate_CZ35-ES_FV_25_35	98.18	71.4586	DIFFERENT
Isolate_CZ35-ES_FV_25_4	98.37	72.7748	DIFFERENT
Isolate_CZ35-ES_FV_25_41	98.09	71.3324	DIFFERENT
Isolate_CZ35-ES_FV_25_43	98.08	70.6353	DIFFERENT
Isolate_CZ35-ES_FV_25_5	98.32	71.062	DIFFERENT
Isolate_CZ35-ES_FV_25_53	98.29	71.5428	DIFFERENT
Isolate_CZ35-ES_FV_25_55	98.22	70.2747	DIFFERENT
Isolate_CZ35-ES_FV_25_6	98.22	71.5428	DIFFERENT
Isolate_CZ35-ES_FV_25_60	98.37	64.6986	DIFFERENT
Isolate_CZ35-ES_FV_25_66	98.21	71.2903	DIFFERENT
Isolate_CZ35-ES_FV_25_67	98.25	70.9478	DIFFERENT
Isolate_CZ35-ES_FV_25_68	98.17	71.9034	DIFFERENT
Isolate_CZ35-ES_FV_25_69	98.22	70.9898	DIFFERENT
Isolate_CZ35-ES_FV_25_70	98.19	71.6029	DIFFERENT
Isolate_CZ35-ES_FV_25_73	98.19	71.0079	DIFFERENT
Isolate_CZ35-ES_FV_25_8	98.32	72.0536	DIFFERENT
Isolate_CZ36-ES_FV_25_16	98.11	72.6992	DIFFERENT
Isolate_CZ36-ES_FV_25_18	97.95	73.0405	DIFFERENT
Isolate_CZ36-ES_FV_25_23	98.12	72.0938	DIFFERENT
Isolate_CZ36-ES_FV_25_30	98.14	71.7782	DIFFERENT
Isolate_CZ36-ES_FV_25_35	98.11	72.609	DIFFERENT
Isolate_CZ36-ES_FV_25_4	98.31	72.5188	DIFFERENT
Isolate_CZ36-ES_FV_25_41	98.11	71.0826	DIFFERENT
Isolate_CZ36-ES_FV_25_43	98.08	72.0487	DIFFERENT
Isolate_CZ36-ES_FV_25_5	98.32	72.4995	DIFFERENT
Isolate_CZ36-ES_FV_25_53	98.64	77.3749	DIFFERENT
Isolate_CZ36-ES_FV_25_55	98.34	76.2929	DIFFERENT
Isolate_CZ36-ES_FV_25_6	98.12	71.9456	DIFFERENT
Isolate_CZ36-ES_FV_25_60	98.45	62.5346	DIFFERENT
Isolate_CZ36-ES_FV_25_66	98.12	71.8555	DIFFERENT
Isolate_CZ36-ES_FV_25_67	98.3	71.8555	DIFFERENT
Isolate_CZ36-ES_FV_25_68	98.1	72.5639	DIFFERENT
Isolate_CZ36-ES_FV_25_69	98.1	72.3063	DIFFERENT
Isolate_CZ36-ES_FV_25_70	98.41	74.7279	DIFFERENT
Isolate_CZ36-ES_FV_25_73	98.11	72.7636	DIFFERENT
Isolate_CZ36-ES_FV_25_8	98.35	73.8134	DIFFERENT
Isolate_CZ37-ES_FV_25_16	98.13	74.6182	DIFFERENT
Isolate_CZ37-ES_FV_25_18	98.02	73.5009	DIFFERENT
Isolate_CZ37-ES_FV_25_23	98.13	73.7741	DIFFERENT
Isolate_CZ37-ES_FV_25_30	98.12	73.8237	DIFFERENT
Isolate_CZ37-ES_FV_25_35	98.14	74.7983	DIFFERENT
Isolate_CZ37-ES_FV_25_4	98.17	74.1651	DIFFERENT
Isolate_CZ37-ES_FV_25_41	98.06	72.1477	DIFFERENT
Isolate_CZ37-ES_FV_25_43	98.05	71.3656	DIFFERENT
Isolate_CZ37-ES_FV_25_5	98.19	73.9417	DIFFERENT
Isolate_CZ37-ES_FV_25_53	98.36	72.5264	DIFFERENT
Isolate_CZ37-ES_FV_25_55	98.22	74.1713	DIFFERENT
Isolate_CZ37-ES_FV_25_6	98.14	73.7368	DIFFERENT
Isolate_CZ37-ES_FV_25_60	98.33	64.5741	DIFFERENT
Isolate_CZ37-ES_FV_25_66	98.15	73.8423	DIFFERENT
Isolate_CZ37-ES_FV_25_67	98.21	73.1099	DIFFERENT
Isolate_CZ37-ES_FV_25_68	98.14	74.8231	DIFFERENT
Isolate_CZ37-ES_FV_25_69	98.15	73.414	DIFFERENT
Isolate_CZ37-ES_FV_25_70	98.25	73.3768	DIFFERENT
Isolate_CZ37-ES_FV_25_73	98.13	73.9292	DIFFERENT
Isolate_CZ37-ES_FV_25_8	98.26	74.2644	DIFFERENT
Isolate_DD02-ES_FV_25_16	98.17	77.2064	DIFFERENT
Isolate_DD02-ES_FV_25_18	98.12	76.0737	DIFFERENT
Isolate_DD02-ES_FV_25_23	98.19	77.4608	DIFFERENT
Isolate_DD02-ES_FV_25_30	98.2	76.7278	DIFFERENT
Isolate_DD02-ES_FV_25_35	98.17	77.6788	DIFFERENT
Isolate_DD02-ES_FV_25_4	97.95	72.6513	DIFFERENT
Isolate_DD02-ES_FV_25_41	97.76	71.5428	DIFFERENT
Isolate_DD02-ES_FV_25_43	97.77	71.4762	DIFFERENT
Isolate_DD02-ES_FV_25_5	98.03	72.4453	DIFFERENT
Isolate_DD02-ES_FV_25_53	97.91	71.6215	DIFFERENT
Isolate_DD02-ES_FV_25_55	97.99	72.1849	DIFFERENT
Isolate_DD02-ES_FV_25_6	98.2	77.3699	DIFFERENT
Isolate_DD02-ES_FV_25_60	98.14	65.141	DIFFERENT
Isolate_DD02-ES_FV_25_66	98.21	77.0186	DIFFERENT
Isolate_DD02-ES_FV_25_67	98.06	72.6937	DIFFERENT
Isolate_DD02-ES_FV_25_68	98.17	77.7576	DIFFERENT
Isolate_DD02-ES_FV_25_69	98.19	77.3639	DIFFERENT
Isolate_DD02-ES_FV_25_70	98	71.9062	DIFFERENT
Isolate_DD02-ES_FV_25_73	98.18	77.5153	DIFFERENT
Isolate_DD02-ES_FV_25_8	98	72.4756	DIFFERENT
Isolate_DD03-ES_FV_25_16	99.22	87.2834	DIFFERENT
Isolate_DD03-ES_FV_25_18	98.17	80.1345	DIFFERENT
Isolate_DD03-ES_FV_25_23	99.24	87.1198	DIFFERENT
Isolate_DD03-ES_FV_25_30	99.24	87.0593	DIFFERENT
Isolate_DD03-ES_FV_25_35	99.2	87.3682	DIFFERENT
Isolate_DD03-ES_FV_25_4	98.08	77.8262	DIFFERENT
Isolate_DD03-ES_FV_25_41	97.97	74.9182	DIFFERENT
Isolate_DD03-ES_FV_25_43	97.93	74.3366	DIFFERENT
Isolate_DD03-ES_FV_25_5	98.21	78.0504	DIFFERENT
Isolate_DD03-ES_FV_25_53	98.04	75.8088	DIFFERENT
Isolate_DD03-ES_FV_25_55	98.13	76.7236	DIFFERENT
Isolate_DD03-ES_FV_25_6	99.25	86.9805	DIFFERENT
Isolate_DD03-ES_FV_25_60	98.35	70.271	DIFFERENT
Isolate_DD03-ES_FV_25_66	99.23	87.0774	DIFFERENT
Isolate_DD03-ES_FV_25_67	98.26	78.4745	DIFFERENT
Isolate_DD03-ES_FV_25_68	99.2	87.556	DIFFERENT
Isolate_DD03-ES_FV_25_69	99.22	86.0111	DIFFERENT
Isolate_DD03-ES_FV_25_70	98.16	76.4146	DIFFERENT
Isolate_DD03-ES_FV_25_73	99.19	87.6954	DIFFERENT
Isolate_DD03-ES_FV_25_8	98.19	78.0322	DIFFERENT
Isolate_DD05-ES_FV_25_16	98.15	72.1319	DIFFERENT
Isolate_DD05-ES_FV_25_18	98.03	70.9817	DIFFERENT
Isolate_DD05-ES_FV_25_23	98.21	71.359	DIFFERENT
Isolate_DD05-ES_FV_25_30	98.2	71.1643	DIFFERENT
Isolate_DD05-ES_FV_25_35	98.15	72.5762	DIFFERENT
Isolate_DD05-ES_FV_25_4	98.93	76.4713	DIFFERENT
Isolate_DD05-ES_FV_25_41	98.15	69.874	DIFFERENT
Isolate_DD05-ES_FV_25_43	98.1	69.2958	DIFFERENT
Isolate_DD05-ES_FV_25_5	98.96	74.7611	DIFFERENT
Isolate_DD05-ES_FV_25_53	98.17	70.507	DIFFERENT
Isolate_DD05-ES_FV_25_55	98.19	70.9208	DIFFERENT
Isolate_DD05-ES_FV_25_6	98.18	71.5903	DIFFERENT
Isolate_DD05-ES_FV_25_60	98.89	66.7588	DIFFERENT
Isolate_DD05-ES_FV_25_66	98.2	71.1095	DIFFERENT
Isolate_DD05-ES_FV_25_67	98.91	74.6942	DIFFERENT
Isolate_DD05-ES_FV_25_68	98.16	72.0772	DIFFERENT
Isolate_DD05-ES_FV_25_69	98.21	71.2434	DIFFERENT
Isolate_DD05-ES_FV_25_70	98.22	70.6956	DIFFERENT
Isolate_DD05-ES_FV_25_73	98.17	72.0163	DIFFERENT
Isolate_DD05-ES_FV_25_8	98.87	75.814	DIFFERENT
Isolate_DD07-ES_FV_25_16	98.19	78.0803	DIFFERENT
Isolate_DD07-ES_FV_25_18	98.14	77.4727	DIFFERENT
Isolate_DD07-ES_FV_25_23	98.18	78.647	DIFFERENT
Isolate_DD07-ES_FV_25_30	98.18	78.6586	DIFFERENT
Isolate_DD07-ES_FV_25_35	98.19	77.9751	DIFFERENT
Isolate_DD07-ES_FV_25_4	97.99	73.8739	DIFFERENT
Isolate_DD07-ES_FV_25_41	97.75	73.4708	DIFFERENT
Isolate_DD07-ES_FV_25_43	97.76	71.8467	DIFFERENT
Isolate_DD07-ES_FV_25_5	98.05	73.6227	DIFFERENT
Isolate_DD07-ES_FV_25_53	97.93	71.7766	DIFFERENT
Isolate_DD07-ES_FV_25_55	98.02	72.9918	DIFFERENT
Isolate_DD07-ES_FV_25_6	98.19	78.7112	DIFFERENT
Isolate_DD07-ES_FV_25_60	98.12	68.2176	DIFFERENT
Isolate_DD07-ES_FV_25_66	98.21	77.537	DIFFERENT
Isolate_DD07-ES_FV_25_67	98.08	74.0258	DIFFERENT
Isolate_DD07-ES_FV_25_68	98.18	78.7229	DIFFERENT
Isolate_DD07-ES_FV_25_69	98.22	77.6187	DIFFERENT
Isolate_DD07-ES_FV_25_70	98.03	72.4601	DIFFERENT
Isolate_DD07-ES_FV_25_73	98.18	78.127	DIFFERENT
Isolate_DD07-ES_FV_25_8	97.98	73.6519	DIFFERENT
Isolate_DM01-ES_FV_25_16	98.28	75.6628	DIFFERENT
Isolate_DM01-ES_FV_25_18	98.09	73.6727	DIFFERENT
Isolate_DM01-ES_FV_25_23	98.25	74.7155	DIFFERENT
Isolate_DM01-ES_FV_25_30	98.22	75.0358	DIFFERENT
Isolate_DM01-ES_FV_25_35	98.25	76.1262	DIFFERENT
Isolate_DM01-ES_FV_25_4	98.69	77.0735	DIFFERENT
Isolate_DM01-ES_FV_25_41	98.13	72.003	DIFFERENT
Isolate_DM01-ES_FV_25_43	98.05	71.7168	DIFFERENT
Isolate_DM01-ES_FV_25_5	99.27	78.2526	DIFFERENT
Isolate_DM01-ES_FV_25_53	98.27	71.8803	DIFFERENT
Isolate_DM01-ES_FV_25_55	98.17	72.6232	DIFFERENT
Isolate_DM01-ES_FV_25_6	98.21	75.1107	DIFFERENT
Isolate_DM01-ES_FV_25_60	99.01	61.2624	DIFFERENT
Isolate_DM01-ES_FV_25_66	98.24	74.7427	DIFFERENT
Isolate_DM01-ES_FV_25_67	99.1	77.1417	DIFFERENT
Isolate_DM01-ES_FV_25_68	98.25	76.3307	DIFFERENT
Isolate_DM01-ES_FV_25_69	98.27	74.5246	DIFFERENT
Isolate_DM01-ES_FV_25_70	98.16	72.2483	DIFFERENT
Isolate_DM01-ES_FV_25_73	98.27	75.5606	DIFFERENT
Isolate_DM01-ES_FV_25_8	98.99	78.6274	DIFFERENT
Isolate_DM02-ES_FV_25_16	98.28	77.0795	DIFFERENT
Isolate_DM02-ES_FV_25_18	98.14	75.9616	DIFFERENT
Isolate_DM02-ES_FV_25_23	98.27	77.0669	DIFFERENT
Isolate_DM02-ES_FV_25_30	98.29	76.7827	DIFFERENT
Isolate_DM02-ES_FV_25_35	98.28	77.2753	DIFFERENT
Isolate_DM02-ES_FV_25_4	98.19	76.6816	DIFFERENT
Isolate_DM02-ES_FV_25_41	97.92	75.0963	DIFFERENT
Isolate_DM02-ES_FV_25_43	97.85	74.5721	DIFFERENT
Isolate_DM02-ES_FV_25_5	98.53	78.469	DIFFERENT
Isolate_DM02-ES_FV_25_53	98.01	75.8226	DIFFERENT
Isolate_DM02-ES_FV_25_55	98.88	79.069	DIFFERENT
Isolate_DM02-ES_FV_25_6	98.28	77.0985	DIFFERENT
Isolate_DM02-ES_FV_25_60	98.54	66.8626	DIFFERENT
Isolate_DM02-ES_FV_25_66	98.29	76.6437	DIFFERENT
Isolate_DM02-ES_FV_25_67	98.7	78.3174	DIFFERENT
Isolate_DM02-ES_FV_25_68	98.28	77.2311	DIFFERENT
Isolate_DM02-ES_FV_25_69	98.28	76.4795	DIFFERENT
Isolate_DM02-ES_FV_25_70	98.79	80.7049	DIFFERENT
Isolate_DM02-ES_FV_25_73	98.29	77.25	DIFFERENT
Isolate_DM02-ES_FV_25_8	98.42	78.2606	DIFFERENT
Isolate_DM03-ES_FV_25_16	98.14	75.1443	DIFFERENT
Isolate_DM03-ES_FV_25_18	98.02	73.486	DIFFERENT
Isolate_DM03-ES_FV_25_23	98.19	74.7373	DIFFERENT
Isolate_DM03-ES_FV_25_30	98.18	74.8223	DIFFERENT
Isolate_DM03-ES_FV_25_35	98.16	74.6523	DIFFERENT
Isolate_DM03-ES_FV_25_4	99	79.6027	DIFFERENT
Isolate_DM03-ES_FV_25_41	98.17	74.0023	DIFFERENT
Isolate_DM03-ES_FV_25_43	98.13	72.9515	DIFFERENT
Isolate_DM03-ES_FV_25_5	98.9	78.4304	DIFFERENT
Isolate_DM03-ES_FV_25_53	98.22	74.4093	DIFFERENT
Isolate_DM03-ES_FV_25_55	98.27	74.5733	DIFFERENT
Isolate_DM03-ES_FV_25_6	98.19	74.6644	DIFFERENT
Isolate_DM03-ES_FV_25_60	98.75	68.9712	DIFFERENT
Isolate_DM03-ES_FV_25_66	98.18	74.5429	DIFFERENT
Isolate_DM03-ES_FV_25_67	98.88	77.416	DIFFERENT
Isolate_DM03-ES_FV_25_68	98.14	75.12	DIFFERENT
Isolate_DM03-ES_FV_25_69	98.2	74.6887	DIFFERENT
Isolate_DM03-ES_FV_25_70	98.25	73.9841	DIFFERENT
Isolate_DM03-ES_FV_25_73	98.14	75.4358	DIFFERENT
Isolate_DM03-ES_FV_25_8	98.72	77.3796	DIFFERENT
Isolate_DM04-ES_FV_25_16	98.25	77.8022	DIFFERENT
Isolate_DM04-ES_FV_25_18	98.09	75.7349	DIFFERENT
Isolate_DM04-ES_FV_25_23	98.27	77.7802	DIFFERENT
Isolate_DM04-ES_FV_25_30	98.27	77.1058	DIFFERENT
Isolate_DM04-ES_FV_25_35	98.26	77.8169	DIFFERENT
Isolate_DM04-ES_FV_25_4	98.77	79.9648	DIFFERENT
Isolate_DM04-ES_FV_25_41	98.16	74.9505	DIFFERENT
Isolate_DM04-ES_FV_25_43	98.1	75.3757	DIFFERENT
Isolate_DM04-ES_FV_25_5	99.88	89.7075	DIFFERENT
Isolate_DM04-ES_FV_25_53	98.28	75.493	DIFFERENT
Isolate_DM04-ES_FV_25_55	98.53	78.6819	DIFFERENT
Isolate_DM04-ES_FV_25_6	98.27	77.6043	DIFFERENT
Isolate_DM04-ES_FV_25_60	99.4	66.3075	DIFFERENT
Isolate_DM04-ES_FV_25_66	98.27	77.8462	DIFFERENT
Isolate_DM04-ES_FV_25_67	99.59	88.1973	DIFFERENT
Isolate_DM04-ES_FV_25_68	98.25	77.3697	DIFFERENT
Isolate_DM04-ES_FV_25_69	98.25	77.3184	DIFFERENT
Isolate_DM04-ES_FV_25_70	98.5	78.7845	DIFFERENT
Isolate_DM04-ES_FV_25_73	98.26	77.7729	DIFFERENT
Isolate_DM04-ES_FV_25_8	99.42	84.4953	DIFFERENT
Isolate_DM05-ES_FV_25_16	98.07	72.7674	DIFFERENT
Isolate_DM05-ES_FV_25_18	97.9	71.6682	DIFFERENT
Isolate_DM05-ES_FV_25_23	98.09	70.6052	DIFFERENT
Isolate_DM05-ES_FV_25_30	98.08	71.0319	DIFFERENT
Isolate_DM05-ES_FV_25_35	98.08	72.5794	DIFFERENT
Isolate_DM05-ES_FV_25_4	98.21	71.7984	DIFFERENT
Isolate_DM05-ES_FV_25_41	98.04	69.9255	DIFFERENT
Isolate_DM05-ES_FV_25_43	98.01	69.6869	DIFFERENT
Isolate_DM05-ES_FV_25_5	98.21	72.1527	DIFFERENT
Isolate_DM05-ES_FV_25_53	98.33	75.3634	DIFFERENT
Isolate_DM05-ES_FV_25_55	98.26	73.4326	DIFFERENT
Isolate_DM05-ES_FV_25_6	98.09	71.2054	DIFFERENT
Isolate_DM05-ES_FV_25_60	98.25	57.6253	DIFFERENT
Isolate_DM05-ES_FV_25_66	98.09	70.815	DIFFERENT
Isolate_DM05-ES_FV_25_67	98.18	72.1672	DIFFERENT
Isolate_DM05-ES_FV_25_68	98.07	72.3841	DIFFERENT
Isolate_DM05-ES_FV_25_69	98.1	70.786	DIFFERENT
Isolate_DM05-ES_FV_25_70	98.28	73.3242	DIFFERENT
Isolate_DM05-ES_FV_25_73	98.08	72.4781	DIFFERENT
Isolate_DM05-ES_FV_25_8	98.2	73.1796	DIFFERENT
Isolate_DM06-ES_FV_25_16	98.2	76.0618	DIFFERENT
Isolate_DM06-ES_FV_25_18	98.06	74.4759	DIFFERENT
Isolate_DM06-ES_FV_25_23	98.23	75.9393	DIFFERENT
Isolate_DM06-ES_FV_25_30	98.23	76.1639	DIFFERENT
Isolate_DM06-ES_FV_25_35	98.2	76.8786	DIFFERENT
Isolate_DM06-ES_FV_25_4	98.62	78.9069	DIFFERENT
Isolate_DM06-ES_FV_25_41	98.12	73.9246	DIFFERENT
Isolate_DM06-ES_FV_25_43	98.08	73.911	DIFFERENT
Isolate_DM06-ES_FV_25_5	99.34	82.8818	DIFFERENT
Isolate_DM06-ES_FV_25_53	98.28	73.8906	DIFFERENT
Isolate_DM06-ES_FV_25_55	98.34	76.1639	DIFFERENT
Isolate_DM06-ES_FV_25_6	98.21	76.0754	DIFFERENT
Isolate_DM06-ES_FV_25_60	99.13	64.3183	DIFFERENT
Isolate_DM06-ES_FV_25_66	98.24	75.8984	DIFFERENT
Isolate_DM06-ES_FV_25_67	99.26	82.9295	DIFFERENT
Isolate_DM06-ES_FV_25_68	98.19	76.8786	DIFFERENT
Isolate_DM06-ES_FV_25_69	98.24	75.5445	DIFFERENT
Isolate_DM06-ES_FV_25_70	98.38	75.5377	DIFFERENT
Isolate_DM06-ES_FV_25_73	98.19	76.7969	DIFFERENT
Isolate_DM06-ES_FV_25_8	99.06	81.6567	DIFFERENT
Isolate_DM07-ES_FV_25_16	98.38	83.4585	DIFFERENT
Isolate_DM07-ES_FV_25_18	98.15	82.3914	DIFFERENT
Isolate_DM07-ES_FV_25_23	98.36	83.0724	DIFFERENT
Isolate_DM07-ES_FV_25_30	98.36	83.7534	DIFFERENT
Isolate_DM07-ES_FV_25_35	98.35	83.8307	DIFFERENT
Isolate_DM07-ES_FV_25_4	98.1	78.6913	DIFFERENT
Isolate_DM07-ES_FV_25_41	97.95	76.3814	DIFFERENT
Isolate_DM07-ES_FV_25_43	97.91	75.9601	DIFFERENT
Isolate_DM07-ES_FV_25_5	98.2	79.0845	DIFFERENT
Isolate_DM07-ES_FV_25_53	98.09	76.9501	DIFFERENT
Isolate_DM07-ES_FV_25_55	98.16	76.4656	DIFFERENT
Isolate_DM07-ES_FV_25_6	98.35	83.269	DIFFERENT
Isolate_DM07-ES_FV_25_60	98.29	61.4126	DIFFERENT
Isolate_DM07-ES_FV_25_66	98.34	83.4445	DIFFERENT
Isolate_DM07-ES_FV_25_67	98.19	79.8287	DIFFERENT
Isolate_DM07-ES_FV_25_68	98.36	83.0934	DIFFERENT
Isolate_DM07-ES_FV_25_69	98.37	83.0794	DIFFERENT
Isolate_DM07-ES_FV_25_70	98.14	77.266	DIFFERENT
Isolate_DM07-ES_FV_25_73	98.35	83.3181	DIFFERENT
Isolate_DM07-ES_FV_25_8	98.16	79.6251	DIFFERENT
Isolate_DM08-ES_FV_25_16	98.43	83.0027	DIFFERENT
Isolate_DM08-ES_FV_25_18	98.28	82.6345	DIFFERENT
Isolate_DM08-ES_FV_25_23	98.41	83.7117	DIFFERENT
Isolate_DM08-ES_FV_25_30	98.43	83.0913	DIFFERENT
Isolate_DM08-ES_FV_25_35	98.4	82.6277	DIFFERENT
Isolate_DM08-ES_FV_25_4	98.05	77.1392	DIFFERENT
Isolate_DM08-ES_FV_25_41	97.95	76.2733	DIFFERENT
Isolate_DM08-ES_FV_25_43	97.91	76.0755	DIFFERENT
Isolate_DM08-ES_FV_25_5	98.2	77.0642	DIFFERENT
Isolate_DM08-ES_FV_25_53	98.06	75.5028	DIFFERENT
Isolate_DM08-ES_FV_25_55	98.16	77.1528	DIFFERENT
Isolate_DM08-ES_FV_25_6	98.43	82.9686	DIFFERENT
Isolate_DM08-ES_FV_25_60	98.31	61.2555	DIFFERENT
Isolate_DM08-ES_FV_25_66	98.42	82.8936	DIFFERENT
Isolate_DM08-ES_FV_25_67	98.24	77.6369	DIFFERENT
Isolate_DM08-ES_FV_25_68	98.41	83.0299	DIFFERENT
Isolate_DM08-ES_FV_25_69	98.43	82.4163	DIFFERENT
Isolate_DM08-ES_FV_25_70	98.16	76.546	DIFFERENT
Isolate_DM08-ES_FV_25_73	98.41	83.5004	DIFFERENT
Isolate_DM08-ES_FV_25_8	98.17	78.121	DIFFERENT
Isolate_DM09-ES_FV_25_16	98.21	72.1527	DIFFERENT
Isolate_DM09-ES_FV_25_18	98.05	71.1195	DIFFERENT
Isolate_DM09-ES_FV_25_23	98.22	72.0797	DIFFERENT
Isolate_DM09-ES_FV_25_30	98.21	71.8549	DIFFERENT
Isolate_DM09-ES_FV_25_35	98.22	72.1162	DIFFERENT
Isolate_DM09-ES_FV_25_4	98.39	76.1213	DIFFERENT
Isolate_DM09-ES_FV_25_41	98.2	72.6328	DIFFERENT
Isolate_DM09-ES_FV_25_43	98.1	71.1742	DIFFERENT
Isolate_DM09-ES_FV_25_5	98.41	72.5173	DIFFERENT
Isolate_DM09-ES_FV_25_53	98.19	69.8189	DIFFERENT
Isolate_DM09-ES_FV_25_55	98.33	73.8848	DIFFERENT
Isolate_DM09-ES_FV_25_6	98.23	71.6118	DIFFERENT
Isolate_DM09-ES_FV_25_60	98.59	64.6087	DIFFERENT
Isolate_DM09-ES_FV_25_66	98.24	71.6178	DIFFERENT
Isolate_DM09-ES_FV_25_67	98.43	73.7268	DIFFERENT
Isolate_DM09-ES_FV_25_68	98.2	72.5659	DIFFERENT
Isolate_DM09-ES_FV_25_69	98.23	71.3322	DIFFERENT
Isolate_DM09-ES_FV_25_70	98.28	73.0947	DIFFERENT
Isolate_DM09-ES_FV_25_73	98.2	71.8913	DIFFERENT
Isolate_DM09-ES_FV_25_8	98.48	73.3013	DIFFERENT
Isolate_DM10-ES_FV_25_16	98.14	73.6865	DIFFERENT
Isolate_DM10-ES_FV_25_18	98.06	73.418	DIFFERENT
Isolate_DM10-ES_FV_25_23	98.15	73.2532	DIFFERENT
Isolate_DM10-ES_FV_25_30	98.16	74.2113	DIFFERENT
Isolate_DM10-ES_FV_25_35	98.14	73.2349	DIFFERENT
Isolate_DM10-ES_FV_25_4	99.12	81.4609	DIFFERENT
Isolate_DM10-ES_FV_25_41	98.15	74.2357	DIFFERENT
Isolate_DM10-ES_FV_25_43	98.11	73.4912	DIFFERENT
Isolate_DM10-ES_FV_25_5	98.87	76.4508	DIFFERENT
Isolate_DM10-ES_FV_25_53	98.3	74.1685	DIFFERENT
Isolate_DM10-ES_FV_25_55	98.21	73.7597	DIFFERENT
Isolate_DM10-ES_FV_25_6	98.18	73.2227	DIFFERENT
Isolate_DM10-ES_FV_25_60	98.89	68.2038	DIFFERENT
Isolate_DM10-ES_FV_25_66	98.15	73.3813	DIFFERENT
Isolate_DM10-ES_FV_25_67	98.76	76.4753	DIFFERENT
Isolate_DM10-ES_FV_25_68	98.13	74.2784	DIFFERENT
Isolate_DM10-ES_FV_25_69	98.13	73.4729	DIFFERENT
Isolate_DM10-ES_FV_25_70	98.23	73.839	DIFFERENT
Isolate_DM10-ES_FV_25_73	98.12	74.1563	DIFFERENT
Isolate_DM10-ES_FV_25_8	98.84	76.0542	DIFFERENT
Isolate_DM11-ES_FV_25_16	98.23	78.5936	DIFFERENT
Isolate_DM11-ES_FV_25_18	98.08	76.9627	DIFFERENT
Isolate_DM11-ES_FV_25_23	98.25	79.2199	DIFFERENT
Isolate_DM11-ES_FV_25_30	98.22	78.5192	DIFFERENT
Isolate_DM11-ES_FV_25_35	98.21	79.6106	DIFFERENT
Isolate_DM11-ES_FV_25_4	98.68	83.9328	DIFFERENT
Isolate_DM11-ES_FV_25_41	98.14	76.82	DIFFERENT
Isolate_DM11-ES_FV_25_43	98.13	76.851	DIFFERENT
Isolate_DM11-ES_FV_25_5	99.24	85.7373	DIFFERENT
Isolate_DM11-ES_FV_25_53	98.22	78.668	DIFFERENT
Isolate_DM11-ES_FV_25_55	98.69	82.4879	DIFFERENT
Isolate_DM11-ES_FV_25_6	98.23	78.761	DIFFERENT
Isolate_DM11-ES_FV_25_60	99.12	74.0666	DIFFERENT
Isolate_DM11-ES_FV_25_66	98.23	78.8354	DIFFERENT
Isolate_DM11-ES_FV_25_67	99.16	84.7017	DIFFERENT
Isolate_DM11-ES_FV_25_68	98.21	79.561	DIFFERENT
Isolate_DM11-ES_FV_25_69	98.22	78.575	DIFFERENT
Isolate_DM11-ES_FV_25_70	98.69	82.0414	DIFFERENT
Isolate_DM11-ES_FV_25_73	98.25	79.3005	DIFFERENT
Isolate_DM11-ES_FV_25_8	99.11	85.111	DIFFERENT
Isolate_DM12-ES_FV_25_16	98.2	74.2592	DIFFERENT
Isolate_DM12-ES_FV_25_18	98.07	73.1675	DIFFERENT
Isolate_DM12-ES_FV_25_23	98.18	73.2143	DIFFERENT
Isolate_DM12-ES_FV_25_30	98.19	74.0565	DIFFERENT
Isolate_DM12-ES_FV_25_35	98.2	74.1032	DIFFERENT
Isolate_DM12-ES_FV_25_4	98.58	76.1931	DIFFERENT
Isolate_DM12-ES_FV_25_41	98.04	73.9707	DIFFERENT
Isolate_DM12-ES_FV_25_43	98.04	71.9744	DIFFERENT
Isolate_DM12-ES_FV_25_5	98.93	78.1192	DIFFERENT
Isolate_DM12-ES_FV_25_53	98.11	73.3313	DIFFERENT
Isolate_DM12-ES_FV_25_55	98.79	79.2576	DIFFERENT
Isolate_DM12-ES_FV_25_6	98.21	73.3313	DIFFERENT
Isolate_DM12-ES_FV_25_60	98.91	60.8546	DIFFERENT
Isolate_DM12-ES_FV_25_66	98.2	72.918	DIFFERENT
Isolate_DM12-ES_FV_25_67	98.85	78.1815	DIFFERENT
Isolate_DM12-ES_FV_25_68	98.19	74.2124	DIFFERENT
Isolate_DM12-ES_FV_25_69	98.21	73.3001	DIFFERENT
Isolate_DM12-ES_FV_25_70	98.78	77.3784	DIFFERENT
Isolate_DM12-ES_FV_25_73	98.19	74.0019	DIFFERENT
Isolate_DM12-ES_FV_25_8	98.84	78.2439	DIFFERENT
Isolate_DM13-ES_FV_25_16	98.3	70.7804	DIFFERENT
Isolate_DM13-ES_FV_25_18	98.12	69.3635	DIFFERENT
Isolate_DM13-ES_FV_25_23	98.29	70.5822	DIFFERENT
Isolate_DM13-ES_FV_25_30	98.27	70.4207	DIFFERENT
Isolate_DM13-ES_FV_25_35	98.3	70.8832	DIFFERENT
Isolate_DM13-ES_FV_25_4	98.17	70.9786	DIFFERENT
Isolate_DM13-ES_FV_25_41	97.91	68.9744	DIFFERENT
Isolate_DM13-ES_FV_25_43	97.85	68.5339	DIFFERENT
Isolate_DM13-ES_FV_25_5	98.58	72.6158	DIFFERENT
Isolate_DM13-ES_FV_25_53	97.95	69.0992	DIFFERENT
Isolate_DM13-ES_FV_25_55	98.79	74.576	DIFFERENT
Isolate_DM13-ES_FV_25_6	98.3	69.9875	DIFFERENT
Isolate_DM13-ES_FV_25_60	98.54	56.6111	DIFFERENT
Isolate_DM13-ES_FV_25_66	98.29	70.6409	DIFFERENT
Isolate_DM13-ES_FV_25_67	98.72	73.3206	DIFFERENT
Isolate_DM13-ES_FV_25_68	98.27	71.3531	DIFFERENT
Isolate_DM13-ES_FV_25_69	98.3	70.4427	DIFFERENT
Isolate_DM13-ES_FV_25_70	98.81	74.7963	DIFFERENT
Isolate_DM13-ES_FV_25_73	98.27	71.1108	DIFFERENT
Isolate_DM13-ES_FV_25_8	98.42	72.5204	DIFFERENT
Isolate_DM14-ES_FV_25_16	98.23	71.1423	DIFFERENT
Isolate_DM14-ES_FV_25_18	98.11	71.2503	DIFFERENT
Isolate_DM14-ES_FV_25_23	98.22	71.0943	DIFFERENT
Isolate_DM14-ES_FV_25_30	98.24	71.1243	DIFFERENT
Isolate_DM14-ES_FV_25_35	98.23	71.6223	DIFFERENT
Isolate_DM14-ES_FV_25_4	98.29	71.6163	DIFFERENT
Isolate_DM14-ES_FV_25_41	98.14	69.7444	DIFFERENT
Isolate_DM14-ES_FV_25_43	98.13	70.3804	DIFFERENT
Isolate_DM14-ES_FV_25_5	98.28	69.2525	DIFFERENT
Isolate_DM14-ES_FV_25_53	98.15	71.5203	DIFFERENT
Isolate_DM14-ES_FV_25_55	98.16	70.2964	DIFFERENT
Isolate_DM14-ES_FV_25_6	98.26	70.8783	DIFFERENT
Isolate_DM14-ES_FV_25_60	98.4	63.8827	DIFFERENT
Isolate_DM14-ES_FV_25_66	98.26	71.1543	DIFFERENT
Isolate_DM14-ES_FV_25_67	98.24	69.7744	DIFFERENT
Isolate_DM14-ES_FV_25_68	98.24	71.2863	DIFFERENT
Isolate_DM14-ES_FV_25_69	98.24	70.5604	DIFFERENT
Isolate_DM14-ES_FV_25_70	98.19	70.1584	DIFFERENT
Isolate_DM14-ES_FV_25_73	98.24	70.6084	DIFFERENT
Isolate_DM14-ES_FV_25_8	98.28	70.1704	DIFFERENT
Isolate_DM15-ES_FV_25_16	98.18	72.7659	DIFFERENT
Isolate_DM15-ES_FV_25_18	98.03	71.3157	DIFFERENT
Isolate_DM15-ES_FV_25_23	98.18	72.2759	DIFFERENT
Isolate_DM15-ES_FV_25_30	98.19	72.0865	DIFFERENT
Isolate_DM15-ES_FV_25_35	98.15	72.9619	DIFFERENT
Isolate_DM15-ES_FV_25_4	98.2	73.3669	DIFFERENT
Isolate_DM15-ES_FV_25_41	98.04	71.9232	DIFFERENT
Isolate_DM15-ES_FV_25_43	97.97	73.6674	DIFFERENT
Isolate_DM15-ES_FV_25_5	98.65	75.3528	DIFFERENT
Isolate_DM15-ES_FV_25_53	98.58	77.3386	DIFFERENT
Isolate_DM15-ES_FV_25_55	99.67	82.7868	DIFFERENT
Isolate_DM15-ES_FV_25_6	98.18	71.9428	DIFFERENT
Isolate_DM15-ES_FV_25_60	98.67	64.0832	DIFFERENT
Isolate_DM15-ES_FV_25_66	98.15	71.8121	DIFFERENT
Isolate_DM15-ES_FV_25_67	98.83	75.7774	DIFFERENT
Isolate_DM15-ES_FV_25_68	98.17	72.6287	DIFFERENT
Isolate_DM15-ES_FV_25_69	98.16	72.0473	DIFFERENT
Isolate_DM15-ES_FV_25_70	99.74	88.4897	DIFFERENT
Isolate_DM15-ES_FV_25_73	98.16	72.8181	DIFFERENT
Isolate_DM15-ES_FV_25_8	98.64	78.9587	DIFFERENT
Isolate_DM16-ES_FV_25_16	98.08	73.7863	DIFFERENT
Isolate_DM16-ES_FV_25_18	97.98	74.654	DIFFERENT
Isolate_DM16-ES_FV_25_23	98.11	72.5942	DIFFERENT
Isolate_DM16-ES_FV_25_30	98.08	72.9916	DIFFERENT
Isolate_DM16-ES_FV_25_35	98.09	73.8923	DIFFERENT
Isolate_DM16-ES_FV_25_4	98.3	75.7202	DIFFERENT
Isolate_DM16-ES_FV_25_41	98.1	72.9916	DIFFERENT
Isolate_DM16-ES_FV_25_43	98.07	73.7731	DIFFERENT
Isolate_DM16-ES_FV_25_5	98.28	76.8197	DIFFERENT
Isolate_DM16-ES_FV_25_53	98.6	77.5151	DIFFERENT
Isolate_DM16-ES_FV_25_55	99.03	78.6542	DIFFERENT
Isolate_DM16-ES_FV_25_6	98.1	73.1439	DIFFERENT
Isolate_DM16-ES_FV_25_60	98.39	61.3108	DIFFERENT
Isolate_DM16-ES_FV_25_66	98.08	73.1704	DIFFERENT
Isolate_DM16-ES_FV_25_67	98.27	75.0977	DIFFERENT
Isolate_DM16-ES_FV_25_68	98.08	73.9983	DIFFERENT
Isolate_DM16-ES_FV_25_69	98.09	72.9121	DIFFERENT
Isolate_DM16-ES_FV_25_70	99.09	79.4423	DIFFERENT
Isolate_DM16-ES_FV_25_73	98.1	73.3691	DIFFERENT
Isolate_DM16-ES_FV_25_8	98.31	74.9189	DIFFERENT
Isolate_DM17-ES_FV_25_16	98.22	73.4011	DIFFERENT
Isolate_DM17-ES_FV_25_18	98.11	70.262	DIFFERENT
Isolate_DM17-ES_FV_25_23	98.23	71.8791	DIFFERENT
Isolate_DM17-ES_FV_25_30	98.21	72.084	DIFFERENT
Isolate_DM17-ES_FV_25_35	98.21	73.0645	DIFFERENT
Isolate_DM17-ES_FV_25_4	98.83	74.3305	DIFFERENT
Isolate_DM17-ES_FV_25_41	98.18	68.7326	DIFFERENT
Isolate_DM17-ES_FV_25_43	98.1	69.1058	DIFFERENT
Isolate_DM17-ES_FV_25_5	99.59	78.5014	DIFFERENT
Isolate_DM17-ES_FV_25_53	98.27	69.7058	DIFFERENT
Isolate_DM17-ES_FV_25_55	98.25	70.0132	DIFFERENT
Isolate_DM17-ES_FV_25_6	98.2	71.6962	DIFFERENT
Isolate_DM17-ES_FV_25_60	99.31	59.2785	DIFFERENT
Isolate_DM17-ES_FV_25_66	98.2	71.7547	DIFFERENT
Isolate_DM17-ES_FV_25_67	99.39	77.5574	DIFFERENT
Isolate_DM17-ES_FV_25_68	98.25	72.9621	DIFFERENT
Isolate_DM17-ES_FV_25_69	98.24	71.945	DIFFERENT
Isolate_DM17-ES_FV_25_70	98.25	69.2961	DIFFERENT
Isolate_DM17-ES_FV_25_73	98.23	73.3572	DIFFERENT
Isolate_DM17-ES_FV_25_8	99.29	76.5842	DIFFERENT
Isolate_DM18-ES_FV_25_16	98.26	76.7666	DIFFERENT
Isolate_DM18-ES_FV_25_18	98.04	78.0901	DIFFERENT
Isolate_DM18-ES_FV_25_23	98.23	77.4466	DIFFERENT
Isolate_DM18-ES_FV_25_30	98.23	77.1977	DIFFERENT
Isolate_DM18-ES_FV_25_35	98.21	77.7016	DIFFERENT
Isolate_DM18-ES_FV_25_4	98.79	82.7161	DIFFERENT
Isolate_DM18-ES_FV_25_41	98.16	76.4509	DIFFERENT
Isolate_DM18-ES_FV_25_43	98.11	75.2368	DIFFERENT
Isolate_DM18-ES_FV_25_5	98.53	77.8533	DIFFERENT
Isolate_DM18-ES_FV_25_53	98.25	75.0425	DIFFERENT
Isolate_DM18-ES_FV_25_55	98.19	75.7407	DIFFERENT
Isolate_DM18-ES_FV_25_6	98.22	76.8152	DIFFERENT
Isolate_DM18-ES_FV_25_60	98.71	69.5658	DIFFERENT
Isolate_DM18-ES_FV_25_66	98.22	76.8213	DIFFERENT
Isolate_DM18-ES_FV_25_67	98.5	77.4648	DIFFERENT
Isolate_DM18-ES_FV_25_68	98.23	77.6105	DIFFERENT
Isolate_DM18-ES_FV_25_69	98.22	77.2644	DIFFERENT
Isolate_DM18-ES_FV_25_70	98.18	76.2203	DIFFERENT
Isolate_DM18-ES_FV_25_73	98.24	77.4587	DIFFERENT
Isolate_DM18-ES_FV_25_8	98.64	78.2297	DIFFERENT
Isolate_DM19-ES_FV_25_16	98.44	80.8634	DIFFERENT
Isolate_DM19-ES_FV_25_18	98.19	78.4029	DIFFERENT
Isolate_DM19-ES_FV_25_23	98.44	80.3993	DIFFERENT
Isolate_DM19-ES_FV_25_30	98.46	80.2212	DIFFERENT
Isolate_DM19-ES_FV_25_35	98.42	81.4165	DIFFERENT
Isolate_DM19-ES_FV_25_4	98.09	75.6564	DIFFERENT
Isolate_DM19-ES_FV_25_41	97.87	74.0225	DIFFERENT
Isolate_DM19-ES_FV_25_43	97.96	72.7828	DIFFERENT
Isolate_DM19-ES_FV_25_5	98.21	77.0043	DIFFERENT
Isolate_DM19-ES_FV_25_53	98.03	74.1814	DIFFERENT
Isolate_DM19-ES_FV_25_55	98.14	75.3004	DIFFERENT
Isolate_DM19-ES_FV_25_6	98.43	79.7253	DIFFERENT
Isolate_DM19-ES_FV_25_60	98.29	65.6112	DIFFERENT
Isolate_DM19-ES_FV_25_66	98.44	80.4311	DIFFERENT
Isolate_DM19-ES_FV_25_67	98.24	76.591	DIFFERENT
Isolate_DM19-ES_FV_25_68	98.41	81.0668	DIFFERENT
Isolate_DM19-ES_FV_25_69	98.42	79.7571	DIFFERENT
Isolate_DM19-ES_FV_25_70	98.19	74.4358	DIFFERENT
Isolate_DM19-ES_FV_25_73	98.43	80.2721	DIFFERENT
Isolate_DM19-ES_FV_25_8	98.19	76.6228	DIFFERENT
Isolate_DM20-ES_FV_25_16	98.41	79.7114	DIFFERENT
Isolate_DM20-ES_FV_25_18	98.16	76.9421	DIFFERENT
Isolate_DM20-ES_FV_25_23	98.42	79.0264	DIFFERENT
Isolate_DM20-ES_FV_25_30	98.45	78.8952	DIFFERENT
Isolate_DM20-ES_FV_25_35	98.41	79.2742	DIFFERENT
Isolate_DM20-ES_FV_25_4	98.11	74.5154	DIFFERENT
Isolate_DM20-ES_FV_25_41	97.86	71.5566	DIFFERENT
Isolate_DM20-ES_FV_25_43	97.91	71.1558	DIFFERENT
Isolate_DM20-ES_FV_25_5	98.24	74.304	DIFFERENT
Isolate_DM20-ES_FV_25_53	98.04	73.1307	DIFFERENT
Isolate_DM20-ES_FV_25_55	98.15	72.9413	DIFFERENT
Isolate_DM20-ES_FV_25_6	98.44	78.611	DIFFERENT
Isolate_DM20-ES_FV_25_60	98.27	58.8107	DIFFERENT
Isolate_DM20-ES_FV_25_66	98.43	79.143	DIFFERENT
Isolate_DM20-ES_FV_25_67	98.23	74.6466	DIFFERENT
Isolate_DM20-ES_FV_25_68	98.41	79.4491	DIFFERENT
Isolate_DM20-ES_FV_25_69	98.41	79.0774	DIFFERENT
Isolate_DM20-ES_FV_25_70	98.14	73.4077	DIFFERENT
Isolate_DM20-ES_FV_25_73	98.39	79.6531	DIFFERENT
Isolate_DM20-ES_FV_25_8	98.19	73.9907	DIFFERENT
Isolate_DZ01-ES_FV_25_16	98.33	81.5191	DIFFERENT
Isolate_DZ01-ES_FV_25_18	98.2	79.6788	DIFFERENT
Isolate_DZ01-ES_FV_25_23	98.33	81.3695	DIFFERENT
Isolate_DZ01-ES_FV_25_30	98.34	81.376	DIFFERENT
Isolate_DZ01-ES_FV_25_35	98.33	81.3695	DIFFERENT
Isolate_DZ01-ES_FV_25_4	98.2	78.7163	DIFFERENT
Isolate_DZ01-ES_FV_25_41	98.05	76.7265	DIFFERENT
Isolate_DZ01-ES_FV_25_43	98.06	75.4519	DIFFERENT
Isolate_DZ01-ES_FV_25_5	98.26	79.6072	DIFFERENT
Isolate_DZ01-ES_FV_25_53	98.17	76.0047	DIFFERENT
Isolate_DZ01-ES_FV_25_55	98.2	78.5213	DIFFERENT
Isolate_DZ01-ES_FV_25_6	98.33	81.389	DIFFERENT
Isolate_DZ01-ES_FV_25_60	98.41	66.586	DIFFERENT
Isolate_DZ01-ES_FV_25_66	98.33	81.5321	DIFFERENT
Isolate_DZ01-ES_FV_25_67	98.27	80.4526	DIFFERENT
Isolate_DZ01-ES_FV_25_68	98.33	81.5386	DIFFERENT
Isolate_DZ01-ES_FV_25_69	98.33	81.1679	DIFFERENT
Isolate_DZ01-ES_FV_25_70	98.19	78.4953	DIFFERENT
Isolate_DZ01-ES_FV_25_73	98.33	81.6426	DIFFERENT
Isolate_DZ01-ES_FV_25_8	98.28	80.5761	DIFFERENT
Isolate_DZ05-ES_FV_25_16	98.28	78.899	DIFFERENT
Isolate_DZ05-ES_FV_25_18	98.18	76.8278	DIFFERENT
Isolate_DZ05-ES_FV_25_23	98.29	78.3689	DIFFERENT
Isolate_DZ05-ES_FV_25_30	98.3	77.7648	DIFFERENT
Isolate_DZ05-ES_FV_25_35	98.26	78.6833	DIFFERENT
Isolate_DZ05-ES_FV_25_4	97.97	74.2757	DIFFERENT
Isolate_DZ05-ES_FV_25_41	97.89	72.4818	DIFFERENT
Isolate_DZ05-ES_FV_25_43	97.88	70.7743	DIFFERENT
Isolate_DZ05-ES_FV_25_5	98.12	73.2462	DIFFERENT
Isolate_DZ05-ES_FV_25_53	97.93	72.9441	DIFFERENT
Isolate_DZ05-ES_FV_25_55	98.05	74.399	DIFFERENT
Isolate_DZ05-ES_FV_25_6	98.31	78.1161	DIFFERENT
Isolate_DZ05-ES_FV_25_60	98.15	65.6803	DIFFERENT
Isolate_DZ05-ES_FV_25_66	98.3	78.2394	DIFFERENT
Isolate_DZ05-ES_FV_25_67	98.16	73.9736	DIFFERENT
Isolate_DZ05-ES_FV_25_68	98.28	79.0963	DIFFERENT
Isolate_DZ05-ES_FV_25_69	98.3	77.8572	DIFFERENT
Isolate_DZ05-ES_FV_25_70	98.01	74.1647	DIFFERENT
Isolate_DZ05-ES_FV_25_73	98.27	79.4353	DIFFERENT
Isolate_DZ05-ES_FV_25_8	97.98	74.2942	DIFFERENT
Isolate_DZ06-ES_FV_25_16	98.45	81.1073	DIFFERENT
Isolate_DZ06-ES_FV_25_18	98.2	78.5564	DIFFERENT
Isolate_DZ06-ES_FV_25_23	98.44	80.1803	DIFFERENT
Isolate_DZ06-ES_FV_25_30	98.45	79.8798	DIFFERENT
Isolate_DZ06-ES_FV_25_35	98.44	80.5895	DIFFERENT
Isolate_DZ06-ES_FV_25_4	98.13	74.7331	DIFFERENT
Isolate_DZ06-ES_FV_25_41	97.94	72.0798	DIFFERENT
Isolate_DZ06-ES_FV_25_43	97.92	72.1821	DIFFERENT
Isolate_DZ06-ES_FV_25_5	98.22	77.4183	DIFFERENT
Isolate_DZ06-ES_FV_25_53	98.06	72.0095	DIFFERENT
Isolate_DZ06-ES_FV_25_55	98.11	73.3073	DIFFERENT
Isolate_DZ06-ES_FV_25_6	98.46	80.1291	DIFFERENT
Isolate_DZ06-ES_FV_25_60	98.31	64.1455	DIFFERENT
Isolate_DZ06-ES_FV_25_66	98.46	79.3108	DIFFERENT
Isolate_DZ06-ES_FV_25_67	98.24	74.7778	DIFFERENT
Isolate_DZ06-ES_FV_25_68	98.45	80.711	DIFFERENT
Isolate_DZ06-ES_FV_25_69	98.45	79.9118	DIFFERENT
Isolate_DZ06-ES_FV_25_70	98.19	74.4709	DIFFERENT
Isolate_DZ06-ES_FV_25_73	98.42	80.9667	DIFFERENT
Isolate_DZ06-ES_FV_25_8	98.18	75.8583	DIFFERENT
Isolate_DZ07-ES_FV_25_16	98.17	79.0451	DIFFERENT
Isolate_DZ07-ES_FV_25_18	98.11	78.8507	DIFFERENT
Isolate_DZ07-ES_FV_25_23	98.16	78.8641	DIFFERENT
Isolate_DZ07-ES_FV_25_30	98.19	78.7702	DIFFERENT
Isolate_DZ07-ES_FV_25_35	98.17	78.6696	DIFFERENT
Isolate_DZ07-ES_FV_25_4	97.91	74.3982	DIFFERENT
Isolate_DZ07-ES_FV_25_41	97.71	72.9364	DIFFERENT
Isolate_DZ07-ES_FV_25_43	97.75	72.3932	DIFFERENT
Isolate_DZ07-ES_FV_25_5	97.99	73.9824	DIFFERENT
Isolate_DZ07-ES_FV_25_53	97.87	72.5139	DIFFERENT
Isolate_DZ07-ES_FV_25_55	97.97	73.0369	DIFFERENT
Isolate_DZ07-ES_FV_25_6	98.17	79.0787	DIFFERENT
Isolate_DZ07-ES_FV_25_60	98.14	59.0915	DIFFERENT
Isolate_DZ07-ES_FV_25_66	98.16	79.0451	DIFFERENT
Isolate_DZ07-ES_FV_25_67	97.96	74.5658	DIFFERENT
Isolate_DZ07-ES_FV_25_68	98.19	78.8842	DIFFERENT
Isolate_DZ07-ES_FV_25_69	98.18	78.73	DIFFERENT
Isolate_DZ07-ES_FV_25_70	97.96	73.0302	DIFFERENT
Isolate_DZ07-ES_FV_25_73	98.17	78.388	DIFFERENT
Isolate_DZ07-ES_FV_25_8	98	72.5944	DIFFERENT
Isolate_DZ09-ES_FV_25_16	98.37	81.286	DIFFERENT
Isolate_DZ09-ES_FV_25_18	98.03	77.18	DIFFERENT
Isolate_DZ09-ES_FV_25_23	98.39	81.0895	DIFFERENT
Isolate_DZ09-ES_FV_25_30	98.39	80.9404	DIFFERENT
Isolate_DZ09-ES_FV_25_35	98.36	81.4012	DIFFERENT
Isolate_DZ09-ES_FV_25_4	98.32	79.4702	DIFFERENT
Isolate_DZ09-ES_FV_25_41	98.12	75.6081	DIFFERENT
Isolate_DZ09-ES_FV_25_43	98.08	74.7883	DIFFERENT
Isolate_DZ09-ES_FV_25_5	98.48	78.8536	DIFFERENT
Isolate_DZ09-ES_FV_25_53	98.17	75.3235	DIFFERENT
Isolate_DZ09-ES_FV_25_55	98.24	76.9903	DIFFERENT
Isolate_DZ09-ES_FV_25_6	98.39	81.0489	DIFFERENT
Isolate_DZ09-ES_FV_25_60	98.54	61.8709	DIFFERENT
Isolate_DZ09-ES_FV_25_66	98.39	81.1505	DIFFERENT
Isolate_DZ09-ES_FV_25_67	98.47	78.4606	DIFFERENT
Isolate_DZ09-ES_FV_25_68	98.36	81.6044	DIFFERENT
Isolate_DZ09-ES_FV_25_69	98.38	81.0217	DIFFERENT
Isolate_DZ09-ES_FV_25_70	98.25	76.2992	DIFFERENT
Isolate_DZ09-ES_FV_25_73	98.36	81.015	DIFFERENT
Isolate_DZ09-ES_FV_25_8	98.43	78.4945	DIFFERENT
Isolate_DZ10-ES_FV_25_16	98.43	81.5205	DIFFERENT
Isolate_DZ10-ES_FV_25_18	98.13	79.2924	DIFFERENT
Isolate_DZ10-ES_FV_25_23	98.43	81.3664	DIFFERENT
Isolate_DZ10-ES_FV_25_30	98.43	81.7709	DIFFERENT
Isolate_DZ10-ES_FV_25_35	98.42	81.437	DIFFERENT
Isolate_DZ10-ES_FV_25_4	98.25	77.3918	DIFFERENT
Isolate_DZ10-ES_FV_25_41	97.95	75.9342	DIFFERENT
Isolate_DZ10-ES_FV_25_43	97.93	75.2857	DIFFERENT
Isolate_DZ10-ES_FV_25_5	98.42	78.3164	DIFFERENT
Isolate_DZ10-ES_FV_25_53	98.12	75.2151	DIFFERENT
Isolate_DZ10-ES_FV_25_55	98.43	77.334	DIFFERENT
Isolate_DZ10-ES_FV_25_6	98.43	81.5526	DIFFERENT
Isolate_DZ10-ES_FV_25_60	98.51	66.1643	DIFFERENT
Isolate_DZ10-ES_FV_25_66	98.43	81.7195	DIFFERENT
Isolate_DZ10-ES_FV_25_67	98.5	78.6888	DIFFERENT
Isolate_DZ10-ES_FV_25_68	98.42	81.3728	DIFFERENT
Isolate_DZ10-ES_FV_25_69	98.4	80.8655	DIFFERENT
Isolate_DZ10-ES_FV_25_70	98.44	77.1928	DIFFERENT
Isolate_DZ10-ES_FV_25_73	98.41	81.7709	DIFFERENT
Isolate_DZ10-ES_FV_25_8	98.41	78.9072	DIFFERENT
Isolate_DZ11-ES_FV_25_16	98.38	80.2496	DIFFERENT
Isolate_DZ11-ES_FV_25_18	98.23	78.9821	DIFFERENT
Isolate_DZ11-ES_FV_25_23	98.39	79.7517	DIFFERENT
Isolate_DZ11-ES_FV_25_30	98.4	80.2755	DIFFERENT
Isolate_DZ11-ES_FV_25_35	98.39	80.2949	DIFFERENT
Isolate_DZ11-ES_FV_25_4	98.07	74.5392	DIFFERENT
Isolate_DZ11-ES_FV_25_41	97.93	73.8925	DIFFERENT
Isolate_DZ11-ES_FV_25_43	97.89	72.2305	DIFFERENT
Isolate_DZ11-ES_FV_25_5	98.25	75.8585	DIFFERENT
Isolate_DZ11-ES_FV_25_53	98.05	73.0195	DIFFERENT
Isolate_DZ11-ES_FV_25_55	98.16	74.494	DIFFERENT
Isolate_DZ11-ES_FV_25_6	98.4	80.1914	DIFFERENT
Isolate_DZ11-ES_FV_25_60	98.28	62.7558	DIFFERENT
Isolate_DZ11-ES_FV_25_66	98.41	79.8681	DIFFERENT
Isolate_DZ11-ES_FV_25_67	98.23	74.7332	DIFFERENT
Isolate_DZ11-ES_FV_25_68	98.39	80.5859	DIFFERENT
Isolate_DZ11-ES_FV_25_69	98.41	80.0039	DIFFERENT
Isolate_DZ11-ES_FV_25_70	98.15	75.0372	DIFFERENT
Isolate_DZ11-ES_FV_25_73	98.39	80.5018	DIFFERENT
Isolate_DZ11-ES_FV_25_8	98.18	75.1407	DIFFERENT
Isolate_DZ12-ES_FV_25_16	98.38	83.0997	DIFFERENT
Isolate_DZ12-ES_FV_25_18	98.17	80.9207	DIFFERENT
Isolate_DZ12-ES_FV_25_23	98.38	83.3123	DIFFERENT
Isolate_DZ12-ES_FV_25_30	98.35	83.5382	DIFFERENT
Isolate_DZ12-ES_FV_25_35	98.38	82.5417	DIFFERENT
Isolate_DZ12-ES_FV_25_4	98.09	78.0177	DIFFERENT
Isolate_DZ12-ES_FV_25_41	97.98	75.573	DIFFERENT
Isolate_DZ12-ES_FV_25_43	97.93	75.46	DIFFERENT
Isolate_DZ12-ES_FV_25_5	98.17	79.7848	DIFFERENT
Isolate_DZ12-ES_FV_25_53	98.08	76.0247	DIFFERENT
Isolate_DZ12-ES_FV_25_55	98.12	78.0841	DIFFERENT
Isolate_DZ12-ES_FV_25_6	98.38	83.2259	DIFFERENT
Isolate_DZ12-ES_FV_25_60	98.32	64.1109	DIFFERENT
Isolate_DZ12-ES_FV_25_66	98.37	83.3322	DIFFERENT
Isolate_DZ12-ES_FV_25_67	98.22	79.2998	DIFFERENT
Isolate_DZ12-ES_FV_25_68	98.37	83.0266	DIFFERENT
Isolate_DZ12-ES_FV_25_69	98.38	82.9934	DIFFERENT
Isolate_DZ12-ES_FV_25_70	98.15	77.0876	DIFFERENT
Isolate_DZ12-ES_FV_25_73	98.38	82.5749	DIFFERENT
Isolate_DZ12-ES_FV_25_8	98.2	78.1505	DIFFERENT
Isolate_SM01-ES_FV_25_16	98.25	83.2602	DIFFERENT
Isolate_SM01-ES_FV_25_18	98.08	81.2308	DIFFERENT
Isolate_SM01-ES_FV_25_23	98.23	83.3519	DIFFERENT
Isolate_SM01-ES_FV_25_30	98.25	82.9722	DIFFERENT
Isolate_SM01-ES_FV_25_35	98.26	82.9656	DIFFERENT
Isolate_SM01-ES_FV_25_4	98.76	85.5777	DIFFERENT
Isolate_SM01-ES_FV_25_41	98.17	80.766	DIFFERENT
Isolate_SM01-ES_FV_25_43	98.12	80.5565	DIFFERENT
Isolate_SM01-ES_FV_25_5	99.53	90.946	DIFFERENT
Isolate_SM01-ES_FV_25_53	98.25	80.8773	DIFFERENT
Isolate_SM01-ES_FV_25_55	98.64	85.126	DIFFERENT
Isolate_SM01-ES_FV_25_6	98.23	83.8494	DIFFERENT
Isolate_SM01-ES_FV_25_60	99.33	73.4444	DIFFERENT
Isolate_SM01-ES_FV_25_66	98.25	82.9984	DIFFERENT
Isolate_SM01-ES_FV_25_67	99.39	90.2193	DIFFERENT
Isolate_SM01-ES_FV_25_68	98.28	83.2602	DIFFERENT
Isolate_SM01-ES_FV_25_69	98.27	82.7627	DIFFERENT
Isolate_SM01-ES_FV_25_70	98.67	84.4255	DIFFERENT
Isolate_SM01-ES_FV_25_73	98.27	83.1162	DIFFERENT
Isolate_SM01-ES_FV_25_8	99.3	88.9231	DIFFERENT
Isolate_SM02-ES_FV_25_16	98.22	77.397	DIFFERENT
Isolate_SM02-ES_FV_25_18	98.07	74.4897	DIFFERENT
Isolate_SM02-ES_FV_25_23	98.23	76.7267	DIFFERENT
Isolate_SM02-ES_FV_25_30	98.22	76.1994	DIFFERENT
Isolate_SM02-ES_FV_25_35	98.18	78.105	DIFFERENT
Isolate_SM02-ES_FV_25_4	98.81	79.4607	DIFFERENT
Isolate_SM02-ES_FV_25_41	98.16	75.1149	DIFFERENT
Isolate_SM02-ES_FV_25_43	98.08	74.211	DIFFERENT
Isolate_SM02-ES_FV_25_5	99.52	82.835	DIFFERENT
Isolate_SM02-ES_FV_25_53	98.24	72.6068	DIFFERENT
Isolate_SM02-ES_FV_25_55	98.34	75.9509	DIFFERENT
Isolate_SM02-ES_FV_25_6	98.21	76.6739	DIFFERENT
Isolate_SM02-ES_FV_25_60	99.27	63.6138	DIFFERENT
Isolate_SM02-ES_FV_25_66	98.2	77.2614	DIFFERENT
Isolate_SM02-ES_FV_25_67	99.34	82.4358	DIFFERENT
Isolate_SM02-ES_FV_25_68	98.19	77.8866	DIFFERENT
Isolate_SM02-ES_FV_25_69	98.22	76.7568	DIFFERENT
Isolate_SM02-ES_FV_25_70	98.29	75.0395	DIFFERENT
Isolate_SM02-ES_FV_25_73	98.23	77.2614	DIFFERENT
Isolate_SM02-ES_FV_25_8	99.26	82.1797	DIFFERENT
Isolate_SM03-ES_FV_25_16	98.29	80.6507	DIFFERENT
Isolate_SM03-ES_FV_25_18	98.13	78.1336	DIFFERENT
Isolate_SM03-ES_FV_25_23	98.29	80.8237	DIFFERENT
Isolate_SM03-ES_FV_25_30	98.29	80.5355	DIFFERENT
Isolate_SM03-ES_FV_25_35	98.29	81.1888	DIFFERENT
Isolate_SM03-ES_FV_25_4	98.72	83.3728	DIFFERENT
Isolate_SM03-ES_FV_25_41	98.14	78.076	DIFFERENT
Isolate_SM03-ES_FV_25_43	98.12	77.8134	DIFFERENT
Isolate_SM03-ES_FV_25_5	99.32	88.0292	DIFFERENT
Isolate_SM03-ES_FV_25_53	98.23	77.4291	DIFFERENT
Isolate_SM03-ES_FV_25_55	98.62	81.6499	DIFFERENT
Isolate_SM03-ES_FV_25_6	98.29	81.1439	DIFFERENT
Isolate_SM03-ES_FV_25_60	99.02	71.8197	DIFFERENT
Isolate_SM03-ES_FV_25_66	98.28	80.6443	DIFFERENT
Isolate_SM03-ES_FV_25_67	99.45	89.3742	DIFFERENT
Isolate_SM03-ES_FV_25_68	98.28	81.2144	DIFFERENT
Isolate_SM03-ES_FV_25_69	98.28	80.164	DIFFERENT
Isolate_SM03-ES_FV_25_70	98.6	81.4898	DIFFERENT
Isolate_SM03-ES_FV_25_73	98.27	81.0863	DIFFERENT
Isolate_SM03-ES_FV_25_8	98.96	85.2879	DIFFERENT
Isolate_SM04-ES_FV_25_16	99.57	86.4394	DIFFERENT
Isolate_SM04-ES_FV_25_18	98.15	77.9063	DIFFERENT
Isolate_SM04-ES_FV_25_23	99.58	86.0678	DIFFERENT
Isolate_SM04-ES_FV_25_30	99.59	85.7083	DIFFERENT
Isolate_SM04-ES_FV_25_35	99.57	86.2416	DIFFERENT
Isolate_SM04-ES_FV_25_4	98.14	74.4907	DIFFERENT
Isolate_SM04-ES_FV_25_41	97.95	72.8847	DIFFERENT
Isolate_SM04-ES_FV_25_43	97.94	71.1409	DIFFERENT
Isolate_SM04-ES_FV_25_5	98.21	75.2457	DIFFERENT
Isolate_SM04-ES_FV_25_53	98.06	72.5072	DIFFERENT
Isolate_SM04-ES_FV_25_55	98.15	73.9693	DIFFERENT
Isolate_SM04-ES_FV_25_6	99.59	86.0798	DIFFERENT
Isolate_SM04-ES_FV_25_60	98.4	68.1969	DIFFERENT
Isolate_SM04-ES_FV_25_66	99.61	85.7742	DIFFERENT
Isolate_SM04-ES_FV_25_67	98.28	75.9887	DIFFERENT
Isolate_SM04-ES_FV_25_68	99.59	86.2656	DIFFERENT
Isolate_SM04-ES_FV_25_69	99.59	85.2888	DIFFERENT
Isolate_SM04-ES_FV_25_70	98.17	73.5499	DIFFERENT
Isolate_SM04-ES_FV_25_73	99.56	86.1337	DIFFERENT
Isolate_SM04-ES_FV_25_8	98.21	75.1798	DIFFERENT
Isolate_SM05-ES_FV_25_16	98.24	76.8389	DIFFERENT
Isolate_SM05-ES_FV_25_18	98.03	74.3551	DIFFERENT
Isolate_SM05-ES_FV_25_23	98.22	76.8868	DIFFERENT
Isolate_SM05-ES_FV_25_30	98.24	76.6952	DIFFERENT
Isolate_SM05-ES_FV_25_35	98.23	76.6062	DIFFERENT
Isolate_SM05-ES_FV_25_4	98.82	78.1389	DIFFERENT
Isolate_SM05-ES_FV_25_41	98.11	74.0472	DIFFERENT
Isolate_SM05-ES_FV_25_43	98.11	73.6025	DIFFERENT
Isolate_SM05-ES_FV_25_5	99.57	83.3801	DIFFERENT
Isolate_SM05-ES_FV_25_53	98.28	75.4499	DIFFERENT
Isolate_SM05-ES_FV_25_55	98.37	76.5378	DIFFERENT
Isolate_SM05-ES_FV_25_6	98.23	76.7089	DIFFERENT
Isolate_SM05-ES_FV_25_60	99.37	64.6502	DIFFERENT
Isolate_SM05-ES_FV_25_66	98.2	76.9962	DIFFERENT
Isolate_SM05-ES_FV_25_67	99.47	83.3254	DIFFERENT
Isolate_SM05-ES_FV_25_68	98.23	77.1399	DIFFERENT
Isolate_SM05-ES_FV_25_69	98.23	76.9757	DIFFERENT
Isolate_SM05-ES_FV_25_70	98.35	77.2494	DIFFERENT
Isolate_SM05-ES_FV_25_73	98.21	77.3452	DIFFERENT
Isolate_SM05-ES_FV_25_8	99.37	82.1964	DIFFERENT
Isolate_SM06-ES_FV_25_16	98.19	66.6216	DIFFERENT
Isolate_SM06-ES_FV_25_18	98.07	65.9686	DIFFERENT
Isolate_SM06-ES_FV_25_23	98.19	66.4157	DIFFERENT
Isolate_SM06-ES_FV_25_30	98.19	66.5922	DIFFERENT
Isolate_SM06-ES_FV_25_35	98.15	66.8628	DIFFERENT
Isolate_SM06-ES_FV_25_4	98.32	68.6276	DIFFERENT
Isolate_SM06-ES_FV_25_41	98.1	66.3745	DIFFERENT
Isolate_SM06-ES_FV_25_43	98.02	66.1745	DIFFERENT
Isolate_SM06-ES_FV_25_5	98.32	65.8098	DIFFERENT
Isolate_SM06-ES_FV_25_53	98.24	66.9275	DIFFERENT
Isolate_SM06-ES_FV_25_55	98.17	65.8274	DIFFERENT
Isolate_SM06-ES_FV_25_6	98.18	66.5627	DIFFERENT
Isolate_SM06-ES_FV_25_60	98.36	61.2486	DIFFERENT
Isolate_SM06-ES_FV_25_66	98.17	66.7039	DIFFERENT
Isolate_SM06-ES_FV_25_67	98.31	65.6803	DIFFERENT
Isolate_SM06-ES_FV_25_68	98.16	66.7451	DIFFERENT
Isolate_SM06-ES_FV_25_69	98.19	66.6686	DIFFERENT
Isolate_SM06-ES_FV_25_70	98.21	66.9157	DIFFERENT
Isolate_SM06-ES_FV_25_73	98.17	66.4451	DIFFERENT
Isolate_SM06-ES_FV_25_8	98.27	67.5687	DIFFERENT
Isolate_SM08-ES_FV_25_16	98.34	79.9698	DIFFERENT
Isolate_SM08-ES_FV_25_18	98.23	78.6659	DIFFERENT
Isolate_SM08-ES_FV_25_23	98.32	80.658	DIFFERENT
Isolate_SM08-ES_FV_25_30	98.32	80.332	DIFFERENT
Isolate_SM08-ES_FV_25_35	98.31	80.0241	DIFFERENT
Isolate_SM08-ES_FV_25_4	98.15	78.4425	DIFFERENT
Isolate_SM08-ES_FV_25_41	97.97	73.7821	DIFFERENT
Isolate_SM08-ES_FV_25_43	97.89	74.5487	DIFFERENT
Isolate_SM08-ES_FV_25_5	98.43	79.1428	DIFFERENT
Isolate_SM08-ES_FV_25_53	98.05	74.4944	DIFFERENT
Isolate_SM08-ES_FV_25_55	98.38	78.859	DIFFERENT
Isolate_SM08-ES_FV_25_6	98.31	80.2777	DIFFERENT
Isolate_SM08-ES_FV_25_60	98.47	72.3313	DIFFERENT
Isolate_SM08-ES_FV_25_66	98.31	80.8753	DIFFERENT
Isolate_SM08-ES_FV_25_67	98.49	79.7042	DIFFERENT
Isolate_SM08-ES_FV_25_68	98.32	80.5795	DIFFERENT
Isolate_SM08-ES_FV_25_69	98.34	80.0906	DIFFERENT
Isolate_SM08-ES_FV_25_70	98.39	78.3942	DIFFERENT
Isolate_SM08-ES_FV_25_73	98.31	80.4347	DIFFERENT
Isolate_SM08-ES_FV_25_8	98.39	80.2958	DIFFERENT
Isolate_SM09-ES_FV_25_16	98.17	77.5259	DIFFERENT
Isolate_SM09-ES_FV_25_18	98	77.8433	DIFFERENT
Isolate_SM09-ES_FV_25_23	98.18	76.956	DIFFERENT
Isolate_SM09-ES_FV_25_30	98.18	76.4961	DIFFERENT
Isolate_SM09-ES_FV_25_35	98.18	77.7526	DIFFERENT
Isolate_SM09-ES_FV_25_4	98.47	78.7241	DIFFERENT
Isolate_SM09-ES_FV_25_41	98.12	76.0039	DIFFERENT
Isolate_SM09-ES_FV_25_43	98.09	76.9041	DIFFERENT
Isolate_SM09-ES_FV_25_5	98.64	78.1023	DIFFERENT
Isolate_SM09-ES_FV_25_53	98.41	78.1218	DIFFERENT
Isolate_SM09-ES_FV_25_55	98.63	80.5376	DIFFERENT
Isolate_SM09-ES_FV_25_6	98.18	76.7293	DIFFERENT
Isolate_SM09-ES_FV_25_60	98.72	67.8512	DIFFERENT
Isolate_SM09-ES_FV_25_66	98.19	77.1308	DIFFERENT
Isolate_SM09-ES_FV_25_67	98.5	78.3161	DIFFERENT
Isolate_SM09-ES_FV_25_68	98.17	77.9534	DIFFERENT
Isolate_SM09-ES_FV_25_69	98.18	76.6062	DIFFERENT
Isolate_SM09-ES_FV_25_70	98.65	79.7474	DIFFERENT
Isolate_SM09-ES_FV_25_73	98.2	77.4806	DIFFERENT
Isolate_SM09-ES_FV_25_8	98.64	81.0881	DIFFERENT
Isolate_SM10-ES_FV_25_16	98.25	70.8477	DIFFERENT
Isolate_SM10-ES_FV_25_18	98.09	68.3624	DIFFERENT
Isolate_SM10-ES_FV_25_23	98.24	70.6868	DIFFERENT
Isolate_SM10-ES_FV_25_30	98.25	71.1805	DIFFERENT
Isolate_SM10-ES_FV_25_35	98.19	71.5078	DIFFERENT
Isolate_SM10-ES_FV_25_4	98.69	74.0209	DIFFERENT
Isolate_SM10-ES_FV_25_41	98.18	70.3539	DIFFERENT
Isolate_SM10-ES_FV_25_43	98.12	69.9767	DIFFERENT
Isolate_SM10-ES_FV_25_5	99.08	73.9598	DIFFERENT
Isolate_SM10-ES_FV_25_53	98.26	68.7729	DIFFERENT
Isolate_SM10-ES_FV_25_55	98.24	69.139	DIFFERENT
Isolate_SM10-ES_FV_25_6	98.23	70.9531	DIFFERENT
Isolate_SM10-ES_FV_25_60	98.98	71.716	DIFFERENT
Isolate_SM10-ES_FV_25_66	98.24	71.0474	DIFFERENT
Isolate_SM10-ES_FV_25_67	98.96	73.5105	DIFFERENT
Isolate_SM10-ES_FV_25_68	98.22	71.4967	DIFFERENT
Isolate_SM10-ES_FV_25_69	98.25	70.5536	DIFFERENT
Isolate_SM10-ES_FV_25_70	98.27	69.6605	DIFFERENT
Isolate_SM10-ES_FV_25_73	98.23	70.9864	DIFFERENT
Isolate_SM10-ES_FV_25_8	98.95	73.8489	DIFFERENT
Isolate_SM11-ES_FV_25_16	98.25	75.7895	DIFFERENT
Isolate_SM11-ES_FV_25_18	98.06	73.7579	DIFFERENT
Isolate_SM11-ES_FV_25_23	98.27	74.4937	DIFFERENT
Isolate_SM11-ES_FV_25_30	98.27	74.4286	DIFFERENT
Isolate_SM11-ES_FV_25_35	98.25	76.063	DIFFERENT
Isolate_SM11-ES_FV_25_4	98.63	77.8212	DIFFERENT
Isolate_SM11-ES_FV_25_41	98.09	71.6676	DIFFERENT
Isolate_SM11-ES_FV_25_43	98.05	72.0128	DIFFERENT
Isolate_SM11-ES_FV_25_5	99.36	80.9663	DIFFERENT
Isolate_SM11-ES_FV_25_53	98.25	72.5728	DIFFERENT
Isolate_SM11-ES_FV_25_55	98.36	74.6956	DIFFERENT
Isolate_SM11-ES_FV_25_6	98.26	74.6174	DIFFERENT
Isolate_SM11-ES_FV_25_60	99.15	67.229	DIFFERENT
Isolate_SM11-ES_FV_25_66	98.26	74.4221	DIFFERENT
Isolate_SM11-ES_FV_25_67	99.23	80.3868	DIFFERENT
Isolate_SM11-ES_FV_25_68	98.26	75.9979	DIFFERENT
Isolate_SM11-ES_FV_25_69	98.25	74.4742	DIFFERENT
Isolate_SM11-ES_FV_25_70	98.35	74.9951	DIFFERENT
Isolate_SM11-ES_FV_25_73	98.26	75.6202	DIFFERENT
Isolate_SM11-ES_FV_25_8	99.14	81.5394	DIFFERENT
Isolate_SM12-ES_FV_25_16	98.22	78.2822	DIFFERENT
Isolate_SM12-ES_FV_25_18	98.09	76.6555	DIFFERENT
Isolate_SM12-ES_FV_25_23	98.25	78.3369	DIFFERENT
Isolate_SM12-ES_FV_25_30	98.26	77.6206	DIFFERENT
Isolate_SM12-ES_FV_25_35	98.2	78.5372	DIFFERENT
Isolate_SM12-ES_FV_25_4	98.71	79.7754	DIFFERENT
Isolate_SM12-ES_FV_25_41	98.08	76.1396	DIFFERENT
Isolate_SM12-ES_FV_25_43	98.12	76.0303	DIFFERENT
Isolate_SM12-ES_FV_25_5	99.31	84.091	DIFFERENT
Isolate_SM12-ES_FV_25_53	98.3	76.3278	DIFFERENT
Isolate_SM12-ES_FV_25_55	98.42	77.8088	DIFFERENT
Isolate_SM12-ES_FV_25_6	98.24	78.1791	DIFFERENT
Isolate_SM12-ES_FV_25_60	99.14	73.5205	DIFFERENT
Isolate_SM12-ES_FV_25_66	98.24	78.5918	DIFFERENT
Isolate_SM12-ES_FV_25_67	99.12	83.2413	DIFFERENT
Isolate_SM12-ES_FV_25_68	98.19	78.9742	DIFFERENT
Isolate_SM12-ES_FV_25_69	98.25	78.6404	DIFFERENT
Isolate_SM12-ES_FV_25_70	98.42	77.7481	DIFFERENT
Isolate_SM12-ES_FV_25_73	98.21	78.3369	DIFFERENT
Isolate_SM12-ES_FV_25_8	99.12	82.5675	DIFFERENT
Isolate_SM13-ES_FV_25_16	98.43	85.5198	DIFFERENT
Isolate_SM13-ES_FV_25_18	98.33	83.2338	DIFFERENT
Isolate_SM13-ES_FV_25_23	98.42	86.2915	DIFFERENT
Isolate_SM13-ES_FV_25_30	98.44	85.7018	DIFFERENT
Isolate_SM13-ES_FV_25_35	98.43	85.8401	DIFFERENT
Isolate_SM13-ES_FV_25_4	98.15	79.4554	DIFFERENT
Isolate_SM13-ES_FV_25_41	97.99	77.5844	DIFFERENT
Isolate_SM13-ES_FV_25_43	97.92	76.5944	DIFFERENT
Isolate_SM13-ES_FV_25_5	98.23	80.5766	DIFFERENT
Isolate_SM13-ES_FV_25_53	98.06	77.4243	DIFFERENT
Isolate_SM13-ES_FV_25_55	98.15	78.6546	DIFFERENT
Isolate_SM13-ES_FV_25_6	98.42	86.4007	DIFFERENT
Isolate_SM13-ES_FV_25_60	98.35	62.318	DIFFERENT
Isolate_SM13-ES_FV_25_66	98.43	85.6654	DIFFERENT
Isolate_SM13-ES_FV_25_67	98.28	81.1299	DIFFERENT
Isolate_SM13-ES_FV_25_68	98.43	85.2432	DIFFERENT
Isolate_SM13-ES_FV_25_69	98.43	85.5271	DIFFERENT
Isolate_SM13-ES_FV_25_70	98.16	78.3707	DIFFERENT
Isolate_SM13-ES_FV_25_73	98.44	85.5853	DIFFERENT
Isolate_SM13-ES_FV_25_8	98.23	80.0597	DIFFERENT
Isolate_SM14-ES_FV_25_16	98.31	82.1045	DIFFERENT
Isolate_SM14-ES_FV_25_18	98.2	79.5192	DIFFERENT
Isolate_SM14-ES_FV_25_23	98.3	82.0038	DIFFERENT
Isolate_SM14-ES_FV_25_30	98.33	81.3994	DIFFERENT
Isolate_SM14-ES_FV_25_35	98.33	82.2321	DIFFERENT
Isolate_SM14-ES_FV_25_4	98.19	79.9355	DIFFERENT
Isolate_SM14-ES_FV_25_41	98.06	77.1757	DIFFERENT
Isolate_SM14-ES_FV_25_43	98.04	76.8198	DIFFERENT
Isolate_SM14-ES_FV_25_5	98.27	80.8555	DIFFERENT
Isolate_SM14-ES_FV_25_53	98.14	77.3167	DIFFERENT
Isolate_SM14-ES_FV_25_55	98.2	78.7671	DIFFERENT
Isolate_SM14-ES_FV_25_6	98.31	82.0776	DIFFERENT
Isolate_SM14-ES_FV_25_60	98.43	65.148	DIFFERENT
Isolate_SM14-ES_FV_25_66	98.31	81.9836	DIFFERENT
Isolate_SM14-ES_FV_25_67	98.27	80.7481	DIFFERENT
Isolate_SM14-ES_FV_25_68	98.32	82.1246	DIFFERENT
Isolate_SM14-ES_FV_25_69	98.31	81.95	DIFFERENT
Isolate_SM14-ES_FV_25_70	98.19	78.794	DIFFERENT
Isolate_SM14-ES_FV_25_73	98.32	81.3793	DIFFERENT
Isolate_SM14-ES_FV_25_8	98.3	81.95	DIFFERENT
Isolate_SM15-ES_FV_25_16	98.28	79.605	DIFFERENT
Isolate_SM15-ES_FV_25_18	98.12	76.0286	DIFFERENT
Isolate_SM15-ES_FV_25_23	98.31	79.664	DIFFERENT
Isolate_SM15-ES_FV_25_30	98.31	79.5984	DIFFERENT
Isolate_SM15-ES_FV_25_35	98.28	79.7231	DIFFERENT
Isolate_SM15-ES_FV_25_4	98.67	80.5433	DIFFERENT
Isolate_SM15-ES_FV_25_41	98.16	74.7752	DIFFERENT
Isolate_SM15-ES_FV_25_43	98.11	74.7162	DIFFERENT
Isolate_SM15-ES_FV_25_5	99.54	84.73	DIFFERENT
Isolate_SM15-ES_FV_25_53	98.3	75.3658	DIFFERENT
Isolate_SM15-ES_FV_25_55	98.47	77.1573	DIFFERENT
Isolate_SM15-ES_FV_25_6	98.32	79.29	DIFFERENT
Isolate_SM15-ES_FV_25_60	99.54	69.3722	DIFFERENT
Isolate_SM15-ES_FV_25_66	98.32	79.4475	DIFFERENT
Isolate_SM15-ES_FV_25_67	99.38	84.7365	DIFFERENT
Isolate_SM15-ES_FV_25_68	98.28	79.5656	DIFFERENT
Isolate_SM15-ES_FV_25_69	98.31	79.3162	DIFFERENT
Isolate_SM15-ES_FV_25_70	98.44	77.0457	DIFFERENT
Isolate_SM15-ES_FV_25_73	98.27	80.0512	DIFFERENT
Isolate_SM15-ES_FV_25_8	99.5	84.0475	DIFFERENT
Isolate_SM16-ES_FV_25_16	98.27	80.2663	DIFFERENT
Isolate_SM16-ES_FV_25_18	98.13	76.9731	DIFFERENT
Isolate_SM16-ES_FV_25_23	98.3	78.9987	DIFFERENT
Isolate_SM16-ES_FV_25_30	98.29	78.4254	DIFFERENT
Isolate_SM16-ES_FV_25_35	98.28	80.0433	DIFFERENT
Isolate_SM16-ES_FV_25_4	98.68	80.6039	DIFFERENT
Isolate_SM16-ES_FV_25_41	98.12	73.6162	DIFFERENT
Isolate_SM16-ES_FV_25_43	98.11	73.9792	DIFFERENT
Isolate_SM16-ES_FV_25_5	99.53	84.9226	DIFFERENT
Isolate_SM16-ES_FV_25_53	98.23	74.6799	DIFFERENT
Isolate_SM16-ES_FV_25_55	98.46	77.5655	DIFFERENT
Isolate_SM16-ES_FV_25_6	98.28	78.9541	DIFFERENT
Isolate_SM16-ES_FV_25_60	99.51	70.6444	DIFFERENT
Isolate_SM16-ES_FV_25_66	98.28	78.6802	DIFFERENT
Isolate_SM16-ES_FV_25_67	99.37	84.3366	DIFFERENT
Isolate_SM16-ES_FV_25_68	98.29	79.3235	DIFFERENT
Isolate_SM16-ES_FV_25_69	98.27	79.228	DIFFERENT
Isolate_SM16-ES_FV_25_70	98.44	76.6609	DIFFERENT
Isolate_SM16-ES_FV_25_73	98.28	79.9223	DIFFERENT
Isolate_SM16-ES_FV_25_8	99.48	84.1519	DIFFERENT
Isolate_SZ03-ES_FV_25_16	98.35	80.4622	DIFFERENT
Isolate_SZ03-ES_FV_25_18	98.02	76.3146	DIFFERENT
Isolate_SZ03-ES_FV_25_23	98.36	79.7956	DIFFERENT
Isolate_SZ03-ES_FV_25_30	98.39	79.9511	DIFFERENT
Isolate_SZ03-ES_FV_25_35	98.37	79.7215	DIFFERENT
Isolate_SZ03-ES_FV_25_4	98.27	78.618	DIFFERENT
Isolate_SZ03-ES_FV_25_41	98.1	74.6704	DIFFERENT
Isolate_SZ03-ES_FV_25_43	98.05	74.5519	DIFFERENT
Isolate_SZ03-ES_FV_25_5	98.44	78.0699	DIFFERENT
Isolate_SZ03-ES_FV_25_53	98.16	75.4407	DIFFERENT
Isolate_SZ03-ES_FV_25_55	98.23	75.6777	DIFFERENT
Isolate_SZ03-ES_FV_25_6	98.38	79.4031	DIFFERENT
Isolate_SZ03-ES_FV_25_60	98.52	60.2503	DIFFERENT
Isolate_SZ03-ES_FV_25_66	98.38	80.2918	DIFFERENT
Isolate_SZ03-ES_FV_25_67	98.46	78.2032	DIFFERENT
Isolate_SZ03-ES_FV_25_68	98.37	79.7215	DIFFERENT
Isolate_SZ03-ES_FV_25_69	98.39	79.4253	DIFFERENT
Isolate_SZ03-ES_FV_25_70	98.23	75.6999	DIFFERENT
Isolate_SZ03-ES_FV_25_73	98.36	79.8696	DIFFERENT
Isolate_SZ03-ES_FV_25_8	98.39	78.5513	DIFFERENT
Isolate_SZ05-ES_FV_25_16	98.21	70.1444	DIFFERENT
Isolate_SZ05-ES_FV_25_18	98.08	68.0193	DIFFERENT
Isolate_SZ05-ES_FV_25_23	98.25	69.7231	DIFFERENT
Isolate_SZ05-ES_FV_25_30	98.23	70.4665	DIFFERENT
Isolate_SZ05-ES_FV_25_35	98.2	70.3364	DIFFERENT
Isolate_SZ05-ES_FV_25_4	98.5	72.48	DIFFERENT
Isolate_SZ05-ES_FV_25_41	98.17	68.4096	DIFFERENT
Isolate_SZ05-ES_FV_25_43	98.09	68.7132	DIFFERENT
Isolate_SZ05-ES_FV_25_5	98.88	74.1466	DIFFERENT
Isolate_SZ05-ES_FV_25_53	98.15	69.2088	DIFFERENT
Isolate_SZ05-ES_FV_25_55	98.76	73.9235	DIFFERENT
Isolate_SZ05-ES_FV_25_6	98.25	70.0328	DIFFERENT
Isolate_SZ05-ES_FV_25_60	98.76	63.9381	DIFFERENT
Isolate_SZ05-ES_FV_25_66	98.24	69.8532	DIFFERENT
Isolate_SZ05-ES_FV_25_67	99.02	74.6298	DIFFERENT
Isolate_SZ05-ES_FV_25_68	98.2	69.9027	DIFFERENT
Isolate_SZ05-ES_FV_25_69	98.25	69.5124	DIFFERENT
Isolate_SZ05-ES_FV_25_70	98.83	73.3845	DIFFERENT
Isolate_SZ05-ES_FV_25_73	98.2	70.5037	DIFFERENT
Isolate_SZ05-ES_FV_25_8	98.72	73.6386	DIFFERENT
Isolate_SZ07-ES_FV_25_16	98.3	77.8352	DIFFERENT
Isolate_SZ07-ES_FV_25_18	98.14	76.4023	DIFFERENT
Isolate_SZ07-ES_FV_25_23	98.31	76.68	DIFFERENT
Isolate_SZ07-ES_FV_25_30	98.31	76.4245	DIFFERENT
Isolate_SZ07-ES_FV_25_35	98.26	77.4186	DIFFERENT
Isolate_SZ07-ES_FV_25_4	98.13	78.0629	DIFFERENT
Isolate_SZ07-ES_FV_25_41	97.89	75.5193	DIFFERENT
Isolate_SZ07-ES_FV_25_43	97.9	75.9747	DIFFERENT
Isolate_SZ07-ES_FV_25_5	98.52	79.2514	DIFFERENT
Isolate_SZ07-ES_FV_25_53	98.06	76.2968	DIFFERENT
Isolate_SZ07-ES_FV_25_55	98.78	80.4399	DIFFERENT
Isolate_SZ07-ES_FV_25_6	98.3	76.8355	DIFFERENT
Isolate_SZ07-ES_FV_25_60	98.57	77.8139	DIFFERENT
Isolate_SZ07-ES_FV_25_66	98.29	76.9133	DIFFERENT
Isolate_SZ07-ES_FV_25_67	98.73	80.3066	DIFFERENT
Isolate_SZ07-ES_FV_25_68	98.3	77.3575	DIFFERENT
Isolate_SZ07-ES_FV_25_69	98.27	77.1854	DIFFERENT
Isolate_SZ07-ES_FV_25_70	98.69	82.1615	DIFFERENT
Isolate_SZ07-ES_FV_25_73	98.32	77.3687	DIFFERENT
Isolate_SZ07-ES_FV_25_8	98.44	80.2677	DIFFERENT
Isolate_SZ10-ES_FV_25_16	98.19	76.4111	DIFFERENT
Isolate_SZ10-ES_FV_25_18	98.08	74.4626	DIFFERENT
Isolate_SZ10-ES_FV_25_23	98.25	76.3482	DIFFERENT
Isolate_SZ10-ES_FV_25_30	98.25	76.2728	DIFFERENT
Isolate_SZ10-ES_FV_25_35	98.22	76.0277	DIFFERENT
Isolate_SZ10-ES_FV_25_4	98.69	78.4538	DIFFERENT
Isolate_SZ10-ES_FV_25_41	98.09	73.9472	DIFFERENT
Isolate_SZ10-ES_FV_25_43	98.11	74.7517	DIFFERENT
Isolate_SZ10-ES_FV_25_5	99.34	82.709	DIFFERENT
Isolate_SZ10-ES_FV_25_53	98.27	74.7894	DIFFERENT
Isolate_SZ10-ES_FV_25_55	98.41	76.4613	DIFFERENT
Isolate_SZ10-ES_FV_25_6	98.24	76.0528	DIFFERENT
Isolate_SZ10-ES_FV_25_60	99.13	69.1095	DIFFERENT
Isolate_SZ10-ES_FV_25_66	98.25	75.8391	DIFFERENT
Isolate_SZ10-ES_FV_25_67	99.14	81.7159	DIFFERENT
Isolate_SZ10-ES_FV_25_68	98.2	75.6128	DIFFERENT
Isolate_SZ10-ES_FV_25_69	98.25	75.9711	DIFFERENT
Isolate_SZ10-ES_FV_25_70	98.42	77.2722	DIFFERENT
Isolate_SZ10-ES_FV_25_73	98.2	76.3168	DIFFERENT
Isolate_SZ10-ES_FV_25_8	99.12	81.3514	DIFFERENT
Isolate_SZ11-ES_FV_25_16	98.35	79.8948	DIFFERENT
Isolate_SZ11-ES_FV_25_18	98.15	76.4328	DIFFERENT
Isolate_SZ11-ES_FV_25_23	98.37	80.2006	DIFFERENT
Isolate_SZ11-ES_FV_25_30	98.38	80.0477	DIFFERENT
Isolate_SZ11-ES_FV_25_35	98.34	80.1823	DIFFERENT
Isolate_SZ11-ES_FV_25_4	98.29	76.1025	DIFFERENT
Isolate_SZ11-ES_FV_25_41	98.14	74.5061	DIFFERENT
Isolate_SZ11-ES_FV_25_43	98.14	72.7445	DIFFERENT
Isolate_SZ11-ES_FV_25_5	98.37	76.3533	DIFFERENT
Isolate_SZ11-ES_FV_25_53	98.21	73.8333	DIFFERENT
Isolate_SZ11-ES_FV_25_55	98.17	75.0627	DIFFERENT
Isolate_SZ11-ES_FV_25_6	98.37	80.0232	DIFFERENT
Isolate_SZ11-ES_FV_25_60	98.4	67.6369	DIFFERENT
Isolate_SZ11-ES_FV_25_66	98.36	80.274	DIFFERENT
Isolate_SZ11-ES_FV_25_67	98.36	77.1546	DIFFERENT
Isolate_SZ11-ES_FV_25_68	98.36	79.7602	DIFFERENT
Isolate_SZ11-ES_FV_25_69	98.4	79.2709	DIFFERENT
Isolate_SZ11-ES_FV_25_70	98.25	74.1146	DIFFERENT
Isolate_SZ11-ES_FV_25_73	98.35	80.0232	DIFFERENT
Isolate_SZ11-ES_FV_25_8	98.31	76.9221	DIFFERENT
Isolate_SZ12-ES_FV_25_16	98.26	76.5526	DIFFERENT
Isolate_SZ12-ES_FV_25_18	98.16	74.918	DIFFERENT
Isolate_SZ12-ES_FV_25_23	98.3	75.5302	DIFFERENT
Isolate_SZ12-ES_FV_25_30	98.29	75.8899	DIFFERENT
Isolate_SZ12-ES_FV_25_35	98.26	76.6284	DIFFERENT
Isolate_SZ12-ES_FV_25_4	98.4	76.0982	DIFFERENT
Isolate_SZ12-ES_FV_25_41	98.16	74.413	DIFFERENT
Isolate_SZ12-ES_FV_25_43	98.13	73.5673	DIFFERENT
Isolate_SZ12-ES_FV_25_5	98.48	74.899	DIFFERENT
Isolate_SZ12-ES_FV_25_53	98.17	74.5898	DIFFERENT
Isolate_SZ12-ES_FV_25_55	98.2	73.643	DIFFERENT
Isolate_SZ12-ES_FV_25_6	98.29	75.3661	DIFFERENT
Isolate_SZ12-ES_FV_25_60	98.55	64.4013	DIFFERENT
Isolate_SZ12-ES_FV_25_66	98.3	75.7132	DIFFERENT
Isolate_SZ12-ES_FV_25_67	98.49	74.3941	DIFFERENT
Isolate_SZ12-ES_FV_25_68	98.27	76.1298	DIFFERENT
Isolate_SZ12-ES_FV_25_69	98.27	75.972	DIFFERENT
Isolate_SZ12-ES_FV_25_70	98.2	74.2552	DIFFERENT
Isolate_SZ12-ES_FV_25_73	98.27	76.9187	DIFFERENT
Isolate_SZ12-ES_FV_25_8	98.48	75.2272	DIFFERENT
Isolate_SZ13-ES_FV_25_16	98.16	77.7388	DIFFERENT
Isolate_SZ13-ES_FV_25_18	98.04	77.0234	DIFFERENT
Isolate_SZ13-ES_FV_25_23	98.18	77.911	DIFFERENT
Isolate_SZ13-ES_FV_25_30	98.18	77.6527	DIFFERENT
Isolate_SZ13-ES_FV_25_35	98.15	77.9905	DIFFERENT
Isolate_SZ13-ES_FV_25_4	98.23	78.8316	DIFFERENT
Isolate_SZ13-ES_FV_25_41	98.09	77.0831	DIFFERENT
Isolate_SZ13-ES_FV_25_43	98.07	77.0499	DIFFERENT
Isolate_SZ13-ES_FV_25_5	98.65	80.9511	DIFFERENT
Isolate_SZ13-ES_FV_25_53	98.58	79.7192	DIFFERENT
Isolate_SZ13-ES_FV_25_55	99.79	90.2504	DIFFERENT
Isolate_SZ13-ES_FV_25_6	98.18	77.507	DIFFERENT
Isolate_SZ13-ES_FV_25_60	98.53	66.5584	DIFFERENT
Isolate_SZ13-ES_FV_25_66	98.17	78.0964	DIFFERENT
Isolate_SZ13-ES_FV_25_67	98.78	80.7392	DIFFERENT
Isolate_SZ13-ES_FV_25_68	98.14	77.752	DIFFERENT
Isolate_SZ13-ES_FV_25_69	98.21	77.1559	DIFFERENT
Isolate_SZ13-ES_FV_25_70	99.92	89.2569	DIFFERENT
Isolate_SZ13-ES_FV_25_73	98.15	77.7255	DIFFERENT
Isolate_SZ13-ES_FV_25_8	98.48	81.375	DIFFERENT
Isolate_SZ14-ES_FV_25_16	98.35	82.3323	DIFFERENT
Isolate_SZ14-ES_FV_25_18	98.17	79.8809	DIFFERENT
Isolate_SZ14-ES_FV_25_23	98.34	82.0502	DIFFERENT
Isolate_SZ14-ES_FV_25_30	98.33	81.931	DIFFERENT
Isolate_SZ14-ES_FV_25_35	98.35	82.1755	DIFFERENT
Isolate_SZ14-ES_FV_25_4	98.09	76.3824	DIFFERENT
Isolate_SZ14-ES_FV_25_41	97.94	74.5078	DIFFERENT
Isolate_SZ14-ES_FV_25_43	97.95	73.4357	DIFFERENT
Isolate_SZ14-ES_FV_25_5	98.23	77.2288	DIFFERENT
Isolate_SZ14-ES_FV_25_53	98.07	74.9906	DIFFERENT
Isolate_SZ14-ES_FV_25_55	98.16	75.4169	DIFFERENT
Isolate_SZ14-ES_FV_25_6	98.34	81.1661	DIFFERENT
Isolate_SZ14-ES_FV_25_60	98.26	67.3534	DIFFERENT
Isolate_SZ14-ES_FV_25_66	98.36	81.6113	DIFFERENT
Isolate_SZ14-ES_FV_25_67	98.22	77.7304	DIFFERENT
Isolate_SZ14-ES_FV_25_68	98.36	82.2759	DIFFERENT
Isolate_SZ14-ES_FV_25_69	98.36	81.8433	DIFFERENT
Isolate_SZ14-ES_FV_25_70	98.16	75.7931	DIFFERENT
Isolate_SZ14-ES_FV_25_73	98.34	82.627	DIFFERENT
Isolate_SZ14-ES_FV_25_8	98.17	77.8934	DIFFERENT
Isolate_SZ16-ES_FV_25_16	98.43	82.4268	DIFFERENT
Isolate_SZ16-ES_FV_25_18	98.22	80.7601	DIFFERENT
Isolate_SZ16-ES_FV_25_23	98.43	82.5035	DIFFERENT
Isolate_SZ16-ES_FV_25_30	98.43	82.8591	DIFFERENT
Isolate_SZ16-ES_FV_25_35	98.41	83.2008	DIFFERENT
Isolate_SZ16-ES_FV_25_4	98.11	76.9944	DIFFERENT
Isolate_SZ16-ES_FV_25_41	97.99	75.1464	DIFFERENT
Isolate_SZ16-ES_FV_25_43	97.89	75.0628	DIFFERENT
Isolate_SZ16-ES_FV_25_5	98.18	78.0056	DIFFERENT
Isolate_SZ16-ES_FV_25_53	98.09	75.5509	DIFFERENT
Isolate_SZ16-ES_FV_25_55	98.12	76.311	DIFFERENT
Isolate_SZ16-ES_FV_25_6	98.42	82.8103	DIFFERENT
Isolate_SZ16-ES_FV_25_60	98.3	60.7392	DIFFERENT
Isolate_SZ16-ES_FV_25_66	98.41	82.364	DIFFERENT
Isolate_SZ16-ES_FV_25_67	98.23	77.901	DIFFERENT
Isolate_SZ16-ES_FV_25_68	98.43	82.8312	DIFFERENT
Isolate_SZ16-ES_FV_25_69	98.42	82.7197	DIFFERENT
Isolate_SZ16-ES_FV_25_70	98.16	76.1646	DIFFERENT
Isolate_SZ16-ES_FV_25_73	98.42	82.4477	DIFFERENT
Isolate_SZ16-ES_FV_25_8	98.18	77.887	DIFFERENT
Isolate_UM08-ES_FV_25_16	98.15	77.8992	DIFFERENT
Isolate_UM08-ES_FV_25_18	98.12	77.5414	DIFFERENT
Isolate_UM08-ES_FV_25_23	98.19	77.7778	DIFFERENT
Isolate_UM08-ES_FV_25_30	98.17	77.9758	DIFFERENT
Isolate_UM08-ES_FV_25_35	98.16	77.5989	DIFFERENT
Isolate_UM08-ES_FV_25_4	97.93	73.5927	DIFFERENT
Isolate_UM08-ES_FV_25_41	97.76	72.7046	DIFFERENT
Isolate_UM08-ES_FV_25_43	97.79	72.1615	DIFFERENT
Isolate_UM08-ES_FV_25_5	98.04	74.0847	DIFFERENT
Isolate_UM08-ES_FV_25_53	97.88	72.9474	DIFFERENT
Isolate_UM08-ES_FV_25_55	97.96	74.0208	DIFFERENT
Isolate_UM08-ES_FV_25_6	98.17	77.7778	DIFFERENT
Isolate_UM08-ES_FV_25_60	98.15	63.0877	DIFFERENT
Isolate_UM08-ES_FV_25_66	98.14	78.0397	DIFFERENT
Isolate_UM08-ES_FV_25_67	98.08	74.2508	DIFFERENT
Isolate_UM08-ES_FV_25_68	98.13	78.3848	DIFFERENT
Isolate_UM08-ES_FV_25_69	98.15	78.3145	DIFFERENT
Isolate_UM08-ES_FV_25_70	97.98	73.7269	DIFFERENT
Isolate_UM08-ES_FV_25_73	98.13	78.0972	DIFFERENT
Isolate_UM08-ES_FV_25_8	98.01	73.7589	DIFFERENT
Isolate_UM10-ES_FV_25_16	98.17	78.2155	DIFFERENT
Isolate_UM10-ES_FV_25_18	98.03	78.3796	DIFFERENT
Isolate_UM10-ES_FV_25_23	98.24	78.2024	DIFFERENT
Isolate_UM10-ES_FV_25_30	98.23	77.8215	DIFFERENT
Isolate_UM10-ES_FV_25_35	98.2	78.7276	DIFFERENT
Isolate_UM10-ES_FV_25_4	98.78	84.0785	DIFFERENT
Isolate_UM10-ES_FV_25_41	98.14	77.6246	DIFFERENT
Isolate_UM10-ES_FV_25_43	98.13	77.211	DIFFERENT
Isolate_UM10-ES_FV_25_5	98.7	79.8437	DIFFERENT
Isolate_UM10-ES_FV_25_53	98.23	77.6705	DIFFERENT
Isolate_UM10-ES_FV_25_55	98.2	78.5241	DIFFERENT
Isolate_UM10-ES_FV_25_6	98.23	77.9594	DIFFERENT
Isolate_UM10-ES_FV_25_60	98.75	67.1253	DIFFERENT
Isolate_UM10-ES_FV_25_66	98.21	78.3468	DIFFERENT
Isolate_UM10-ES_FV_25_67	98.6	80.2968	DIFFERENT
Isolate_UM10-ES_FV_25_68	98.19	79.2397	DIFFERENT
Isolate_UM10-ES_FV_25_69	98.22	78.0973	DIFFERENT
Isolate_UM10-ES_FV_25_70	98.23	78.2877	DIFFERENT
Isolate_UM10-ES_FV_25_73	98.18	78.465	DIFFERENT
Isolate_UM10-ES_FV_25_8	98.66	81.5508	DIFFERENT
Isolate_UM12-ES_FV_25_16	98.15	74.0586	DIFFERENT
Isolate_UM12-ES_FV_25_18	97.99	73.3079	DIFFERENT
Isolate_UM12-ES_FV_25_23	98.16	73.211	DIFFERENT
Isolate_UM12-ES_FV_25_30	98.15	73.6469	DIFFERENT
Isolate_UM12-ES_FV_25_35	98.11	73.9133	DIFFERENT
Isolate_UM12-ES_FV_25_4	99.26	82.2194	DIFFERENT
Isolate_UM12-ES_FV_25_41	98.11	73.2413	DIFFERENT
Isolate_UM12-ES_FV_25_43	98.11	72.6178	DIFFERENT
Isolate_UM12-ES_FV_25_5	98.87	75.112	DIFFERENT
Isolate_UM12-ES_FV_25_53	98.2	74.0162	DIFFERENT
Isolate_UM12-ES_FV_25_55	98.18	74.1313	DIFFERENT
Isolate_UM12-ES_FV_25_6	98.14	73.3261	DIFFERENT
Isolate_UM12-ES_FV_25_60	98.83	68.4181	DIFFERENT
Isolate_UM12-ES_FV_25_66	98.12	73.7438	DIFFERENT
Isolate_UM12-ES_FV_25_67	98.74	76.0625	DIFFERENT
Isolate_UM12-ES_FV_25_68	98.12	73.9012	DIFFERENT
Isolate_UM12-ES_FV_25_69	98.14	73.8164	DIFFERENT
Isolate_UM12-ES_FV_25_70	98.23	73.2595	DIFFERENT
Isolate_UM12-ES_FV_25_73	98.13	74.2947	DIFFERENT
Isolate_UM12-ES_FV_25_8	98.79	76.9161	DIFFERENT
Isolate_UW01-ES_FV_25_16	98.35	78.1141	DIFFERENT
Isolate_UW01-ES_FV_25_18	97.99	74.3677	DIFFERENT
Isolate_UW01-ES_FV_25_23	98.35	77.8217	DIFFERENT
Isolate_UW01-ES_FV_25_30	98.36	77.8059	DIFFERENT
Isolate_UW01-ES_FV_25_35	98.36	77.0708	DIFFERENT
Isolate_UW01-ES_FV_25_4	98.3	75.8852	DIFFERENT
Isolate_UW01-ES_FV_25_41	98.04	72.3443	DIFFERENT
Isolate_UW01-ES_FV_25_43	98.1	70.9374	DIFFERENT
Isolate_UW01-ES_FV_25_5	98.49	75.656	DIFFERENT
Isolate_UW01-ES_FV_25_53	98.14	72.7553	DIFFERENT
Isolate_UW01-ES_FV_25_55	98.19	73.6484	DIFFERENT
Isolate_UW01-ES_FV_25_6	98.37	78.0667	DIFFERENT
Isolate_UW01-ES_FV_25_60	98.51	58.6943	DIFFERENT
Isolate_UW01-ES_FV_25_66	98.38	77.2131	DIFFERENT
Isolate_UW01-ES_FV_25_67	98.46	75.6323	DIFFERENT
Isolate_UW01-ES_FV_25_68	98.35	78.2169	DIFFERENT
Isolate_UW01-ES_FV_25_69	98.38	77.6478	DIFFERENT
Isolate_UW01-ES_FV_25_70	98.21	73.6405	DIFFERENT
Isolate_UW01-ES_FV_25_73	98.33	78.454	DIFFERENT
Isolate_UW01-ES_FV_25_8	98.39	75.4821	DIFFERENT
Isolate_UW02-ES_FV_25_16	98.4	81.9475	DIFFERENT
Isolate_UW02-ES_FV_25_18	98.34	79.3149	DIFFERENT
Isolate_UW02-ES_FV_25_23	98.42	81.8739	DIFFERENT
Isolate_UW02-ES_FV_25_30	98.4	82.4789	DIFFERENT
Isolate_UW02-ES_FV_25_35	98.42	82.1029	DIFFERENT
Isolate_UW02-ES_FV_25_4	98.06	76.2489	DIFFERENT
Isolate_UW02-ES_FV_25_41	97.94	73.9187	DIFFERENT
Isolate_UW02-ES_FV_25_43	97.87	73.6407	DIFFERENT
Isolate_UW02-ES_FV_25_5	98.2	77.2545	DIFFERENT
Isolate_UW02-ES_FV_25_53	98.05	73.3546	DIFFERENT
Isolate_UW02-ES_FV_25_55	98.1	75.374	DIFFERENT
Isolate_UW02-ES_FV_25_6	98.39	82.1437	DIFFERENT
Isolate_UW02-ES_FV_25_60	98.29	59.8806	DIFFERENT
Isolate_UW02-ES_FV_25_66	98.42	81.8903	DIFFERENT
Isolate_UW02-ES_FV_25_67	98.25	77.2463	DIFFERENT
Isolate_UW02-ES_FV_25_68	98.41	82.3236	DIFFERENT
Isolate_UW02-ES_FV_25_69	98.41	81.9475	DIFFERENT
Isolate_UW02-ES_FV_25_70	98.12	74.5646	DIFFERENT
Isolate_UW02-ES_FV_25_73	98.42	81.923	DIFFERENT
Isolate_UW02-ES_FV_25_8	98.17	76.6086	DIFFERENT
Isolate_UW05-ES_FV_25_16	98.11	79.5791	DIFFERENT
Isolate_UW05-ES_FV_25_18	98	77.6741	DIFFERENT
Isolate_UW05-ES_FV_25_23	98.11	79.238	DIFFERENT
Isolate_UW05-ES_FV_25_30	98.09	79.1801	DIFFERENT
Isolate_UW05-ES_FV_25_35	98.12	79.3474	DIFFERENT
Isolate_UW05-ES_FV_25_4	98.25	79.0771	DIFFERENT
Isolate_UW05-ES_FV_25_41	98.06	77.938	DIFFERENT
Isolate_UW05-ES_FV_25_43	98.05	78.4721	DIFFERENT
Isolate_UW05-ES_FV_25_5	98.63	81.5742	DIFFERENT
Isolate_UW05-ES_FV_25_53	98.59	81.0786	DIFFERENT
Isolate_UW05-ES_FV_25_55	99.79	90.5908	DIFFERENT
Isolate_UW05-ES_FV_25_6	98.11	78.4271	DIFFERENT
Isolate_UW05-ES_FV_25_60	98.55	70.4992	DIFFERENT
Isolate_UW05-ES_FV_25_66	98.11	78.9419	DIFFERENT
Isolate_UW05-ES_FV_25_67	98.72	82.2114	DIFFERENT
Isolate_UW05-ES_FV_25_68	98.11	79.8172	DIFFERENT
Isolate_UW05-ES_FV_25_69	98.11	79.3731	DIFFERENT
Isolate_UW05-ES_FV_25_70	99.85	90.3334	DIFFERENT
[truncated: 7,456 more rows]

## Sheet: Source Data 2
Source data 2: Source data used for Figure 3. Estimation of the number of genomovars making up the natural Salinibacter ruber population in Control pond (all samples combined; Table A), Control Time 0 hours (Table B), Control Time 1 week (Table C) and Control Time 1 month (Table C).
TABLE A
1	489281	520127	596475	600333	585212	585212	603196	517468	527586	607355	607355	574017	514745	490937	598892	583135	599870	550890	598212	570883	538252	581682	574017	528062	568287	517693	535309	601038	514745	570883	517468	615400	603622	524666	541673	563194	605259	560659	594815	538252	522269	515045	489281	597183	556545	555169	542993	604422	515045
2	699449	687961	739324	713162	707294	706049	679428	599889	702001	711142	712401	736967	685396	606879	716910	703511	718535	704261	625161	700894	681580	694346	587051	717523	729995	645828	707861	693182	670882	694737	644094	718971	712263	686824	675582	708001	708638	729711	710918	710085	695608	711263	663746	725150	683744	684625	689500	710060	652639
3	762612	701914	780336	760760	754252	771577	702914	708829	759297	775234	762967	785865	689389	749122	776871	766689	793988	763790	714686	773179	755083	778794	742562	769962	787629	712245	766952	708547	732504	772933	732303	765090	763389	764162	736311	763433	771210	771598	754931	763629	769950	752923	734887	778263	762112	765616	746425	770704	723070
4	805994	779967	810374	793291	786303	802575	755425	776856	798045	808281	787137	823442	692961	777871	809314	804219	817107	793251	771701	806521	784848	796872	765362	784417	808769	795217	801737	771017	758436	806736	803382	816528	779569	803135	773076	801456	807281	799578	766663	802139	801049	794008	793167	808642	793355	813934	790644	778455	803306
5	826546	813872	825260	827524	794579	826432	798741	814985	834220	827474	826668	837020	778230	784810	829435	823144	838881	812632	834672	824589	817294	800033	807607	809199	830876	822436	822262	784944	781189	824533	840261	832637	814651	825988	823540	822100	828785	829496	799429	815900	822598	817091	830108	822772	814265	834810	818778	810380	836413
6	849905	826252	841690	844120	834909	847593	816864	835449	842775	834422	844140	854612	806297	815098	848590	842123	848894	838874	850381	831164	844845	827198	835817	830027	849307	840624	835768	795176	808025	846312	856668	850153	833549	835992	839715	839121	838587	846993	829730	836397	833723	842951	841839	829337	830166	850803	838484	835333	853814
7	862248	839863	850865	851678	846944	861023	834380	855826	849965	854452	859539	864212	824129	833918	859837	856332	859529	849108	861356	846509	851860	830684	852258	848291	863727	849251	847165	797641	827712	854330	867950	858773	858145	842945	851242	852642	849593	863817	841807	850117	841851	849142	853070	843453	841430	863703	853777	848940	868557
8	872443	849697	861539	857678	855142	867136	841270	857669	860899	866089	867305	876699	844469	849900	871272	863126	866706	859017	868149	851425	864786	839332	863238	858656	865015	861895	855065	825610	856093	862713	877627	867864	867243	853859	864588	866858	865104	874499	854773	854614	855247	855883	862953	850712	858072	872736	868199	854214	877052
9	881801	864718	874063	869509	863097	880484	854363	872652	867343	878584	867931	884262	863388	867102	889340	870935	883359	860764	875103	855488	874081	853278	867609	861477	876588	875741	860253	836987	864263	868182	886575	877498	879335	862309	875846	868150	869363	882795	868505	865082	868965	867095	880858	859434	862623	880959	876782	863929	882498
10	890821	867158	881629	877767	869452	884141	863531	879076	869839	880049	878097	891420	872903	867649	895628	879231	887300	867832	883891	866966	880379	864424	878556	865092	883512	889556	875192	855804	877244	879348	893852	880779	889118	874024	882087	874351	874068	888678	878532	868434	880663	877486	887508	860916	876910	888796	881545	870350	883672
11	896545	873253	884716	895704	878681	889871	877537	880552	877123	885323	882847	894100	881703	873787	899334	888331	892845	880230	893854	877764	888380	867472	887096	867519	889982	890708	885052	864407	883578	882710	895169	881891	891283	884444	887788	879321	886998	895609	881986	875054	883136	892677	890486	865418	882973	891127	883733	878160	898259
12	900658	875555	890006	896989	885800	893655	885391	887134	885221	889042	889196	901707	888866	874593	905124	895221	897350	883013	901233	883150	895563	875496	892520	874312	892510	897094	886558	877218	893973	891111	899981	884020	897575	889449	894227	881395	895955	899251	883580	881661	887215	896895	894675	873871	892541	893725	891644	879808	899140
13	903436	876409	891731	898392	893424	900034	892994	891020	895457	891642	894410	902666	891105	880403	909027	900175	903293	888289	905687	885989	900770	878438	898883	883207	897970	904639	890004	878217	901368	894633	903308	896235	899794	900970	899224	889602	897757	902807	889695	890459	891599	901321	899658	882535	900672	896467	895709	886079	903814
14	907061	878166	898032	900918	894702	900415	894220	893126	898938	899386	900394	906654	895871	890303	910034	901424	909932	890236	907216	892303	904968	881300	903733	883879	904010	909537	891927	886338	904203	899897	905518	900444	900631	903585	904156	900401	898126	906580	896553	901266	896896	902498	905598	885729	903443	898143	899617	887680	911654
15	910744	883135	898626	901919	898756	901642	897245	897671	899663	906369	902861	909228	899887	893388	914639	904538	913217	903534	908207	898135	909784	889901	907897	885406	908771	912444	894146	890254	907372	902876	905766	905368	901162	905081	909018	903697	901715	915862	902746	905660	903158	907468	908239	891864	905906	904597	905977	888572	915211
16	914670	884040	905999	907653	903640	907235	901080	899759	908229	907425	908548	913403	903154	898907	916402	908018	917001	906686	913475	904464	913029	896443	911361	892541	912513	914722	898716	895698	910535	908133	906212	909412	902736	909901	910140	905870	908219	919373	904338	906047	905327	912325	908952	898573	907532	905166	909502	894880	919328
17	915666	884813	909984	913136	904686	910977	902296	905225	912690	909660	910213	914799	904333	899608	921914	909348	917963	910296	914404	907959	916999	900950	912460	897678	916705	916069	899963	900840	912426	909777	911643	914745	904264	911336	914271	909436	912233	922008	907716	907284	905905	918136	913932	899472	908404	912492	910512	896415	921615
18	916429	891162	912668	916309	907649	911192	904026	906385	915224	912372	912788	915986	906921	903750	924399	910675	918931	913706	915371	916151	919268	901210	912926	899591	919456	921393	900401	907209	914242	912713	914997	915253	904599	913360	915501	912849	915718	924252	913188	911527	908547	922547	918304	902693	909394	916553	911811	898503	924145
19	916781	897695	915002	917423	908980	913629	904398	912284	915671	913690	916865	919225	910421	904942	925387	912704	920499	915394	918987	916927	921898	909269	916365	900286	923074	922546	901187	914993	916382	913424	917112	918856	908850	916897	918071	915689	917348	927932	914957	912966	910008	926119	921211	906859	911860	918174	915160	901469	927269
20	918231	905959	917774	920717	914307	914505	905085	912688	921898	914958	918069	919736	912051	908710	926177	913523	922648	917405	919395	921028	924352	910620	919555	905879	925437	923989	901783	918863	917675	915257	918292	921782	911269	920555	920112	917963	919075	929196	917665	914355	912044	929381	921639	907753	913229	919328	919068	903361	928037
21	919206	911052	918361	922072	916379	920481	905873	913277	922892	918653	919929	922120	917795	912711	926815	916043	924731	918598	922219	926589	929462	912033	922616	908854	931346	925211	905709	920161	918239	918699	921576	924572	915978	923120	920999	920465	921690	930524	918449	921064	912510	931284	924743	908599	914878	922945	919777	911580	929072
22	924910	915844	921533	924783	916958	922772	909055	913552	923661	918891	921022	922434	918384	913494	927213	917908	926306	920877	925534	928629	929896	912253	923705	910022	932445	926308	911695	922826	919091	920182	926492	927357	917491	925529	921716	921286	925315	932422	921170	922628	913778	931971	927059	912636	915469	925572	923042	914797	930378
23	925721	917611	921790	925056	920347	924329	914921	914729	928991	922051	921584	924564	921211	922312	928332	918814	927679	922676	927645	929447	934719	912927	925618	913873	934329	927988	921035	925537	920018	922397	927739	927742	920292	928310	927403	923981	929011	932743	923841	926488	917767	934364	927431	914910	918537	926366	926604	915660	930620
24	926399	921515	925599	927642	924589	925217	919875	916585	929753	925260	923098	925492	926647	923000	929548	919368	929412	924353	929565	930877	936083	916835	928975	915459	935442	929452	922290	927260	922031	923179	928058	928410	923442	929184	929870	925003	929994	933298	924908	929921	920803	935538	928282	918072	922244	928388	927333	916243	932346
25	927584	922061	929393	927965	927263	927812	922349	917186	930171	925889	925957	925948	927440	925976	931267	923034	932582	924992	930083	932752	936668	919400	930251	916249	936886	932273	922765	928651	922833	925682	929664	930392	926104	930749	930880	925424	930650	935788	925346	930657	921043	936065	930208	920302	923851	931256	928454	918289	933634
26	929617	922360	930072	928602	928974	930246	926279	918352	930643	926343	929559	928324	928516	927411	931981	926881	933846	926139	930607	933387	937117	921858	932463	917038	937673	934250	927688	928967	923390	926507	930472	932182	929007	932451	932303	925691	933320	936163	928256	932665	925143	936692	930488	921581	926814	932504	930859	922811	934132
27	930044	926130	931697	929722	929144	932476	928343	920935	932732	927400	931516	930284	928679	931015	934026	930109	935792	928153	931550	934812	938709	922968	934582	922855	938080	937348	930222	932756	923764	928497	933479	934659	929983	935883	934323	928096	935077	938909	928737	932855	925592	937463	934741	923980	928690	932994	932836	923381	936208
28	930362	928662	932456	931622	931667	934821	931193	921228	933990	927952	931982	931433	929605	931259	937175	933578	939697	928501	933168	935790	939470	924851	937005	926945	938840	938528	933718	935208	926180	928921	934103	935516	930973	937166	937672	931453	936814	939867	929626	934625	926463	939310	936229	926320	932323	936977	934184	923960	936534
29	930837	931187	933761	932891	932390	937504	935208	924546	938064	930151	932622	932243	930413	931557	938434	935864	940983	929510	935264	938316	939811	926834	937683	929199	940463	939672	936609	937737	927524	931060	934878	937767	934647	938446	941092	933706	938811	940558	933311	936931	927949	941331	936428	927155	932706	937969	935190	926222	938657
30	933659	933530	938442	933095	933433	940260	937145	925028	940106	931470	933034	933041	930690	932988	941594	936181	941962	931730	936137	941445	942157	927951	938670	929802	941439	940366	936974	938024	928524	933588	937088	941792	935187	943034	941624	934433	938989	941336	934361	938114	930277	942395	937494	927605	933841	940262	937398	929498	940733
31	934831	939404	941704	933814	935819	941820	939395	925981	940953	933678	939135	934372	930930	935504	942198	936914	944191	932591	938519	942007	942854	929173	939709	931599	942792	941409	940235	942981	932234	933942	939065	943126	935430	943690	942781	935731	939156	942023	934997	939665	932371	942608	937737	928916	935216	942479	938231	931826	941358
32	937891	940115	941959	936421	936249	942431	942393	927020	942668	935226	939800	935367	931278	935878	942798	938630	944380	932910	940399	942370	943404	930688	940501	936474	944296	941947	940871	945668	932522	936189	939316	943790	939085	945239	944892	936064	941275	942485	937165	940005	932798	943940	938452	929702	937449	943855	938664	932703	941922
33	938592	941465	942756	937368	938175	943064	942830	929886	943003	936416	940377	937422	933234	938041	943963	938836	945081	935134	940992	944367	943701	931244	940767	938982	944491	943704	941502	946273	934766	936923	939922	944240	940097	946704	945547	936461	943061	944822	939070	940201	933723	944240	938600	932150	939048	944120	940373	935034	944400
34	939190	941821	943420	937605	938774	945209	943048	935766	944407	936596	941461	937752	934316	938466	944876	940541	946139	937102	942038	945371	943888	934471	941697	941820	946191	943789	942181	946531	937422	937157	940976	944652	941705	947245	946267	936974	944540	946130	939875	941307	934433	945314	942955	935725	939444	945052	940571	938051	944673
35	940990	942244	947187	940245	940453	946791	944396	936408	945052	937963	941631	939219	936254	938901	945157	941487	947716	937345	944254	945636	944917	935922	942163	943777	946582	946118	943355	946924	937942	939005	941230	945365	942323	948587	947445	938236	946619	946590	940276	942039	936223	945979	943369	938941	940161	946743	944587	938181	946532
36	942744	942655	947899	941032	940676	947208	945894	937941	946669	938681	942004	939447	938335	940755	945369	941860	948040	937717	944985	946359	945473	937503	942599	944641	947490	946497	944236	947008	939773	942982	941921	946311	945477	948975	948910	941149	947682	946934	940744	942427	938103	947514	946037	942588	941442	947257	944811	939550	947849
37	943822	943128	948490	941773	942274	947669	946421	938141	947203	940393	943357	945094	939710	943383	946411	942629	948272	938732	949177	949651	946225	938532	942811	945224	948427	947081	946932	948601	940650	944726	942216	947581	947693	950701	949821	943394	948774	948318	941139	943555	944562	947681	948113	943880	942567	947558	946052	940092	949280
38	944220	946946	950092	942511	942641	948591	947785	938883	948819	940831	944538	946585	941237	943958	946590	943241	950051	940213	949590	950154	948928	938878	945894	946470	949535	947253	947143	950407	941572	945292	944365	949825	947955	951160	950391	945371	949386	948719	943457	946784	945577	949164	948583	944269	943482	948025	947987	942358	951376
39	944726	947271	952140	944111	942852	951073	948515	940158	949238	941867	944801	948660	941656	944893	946913	944051	951450	941839	950757	951608	949686	939597	946448	948301	950704	947430	947557	950682	942154	948224	944588	951478	948640	952217	950728	947576	949869	948941	945262	947063	947607	949578	949124	946521	943711	949954	948370	943464	952379
40	946772	948695	952515	944946	944194	952075	949420	940757	949361	942896	945328	949303	942282	947901	948007	944413	951544	942270	951656	952188	950925	940731	948194	948603	951438	949004	947789	952067	943739	949475	944795	952624	949775	952427	950882	948361	951065	949094	945740	947343	948316	949952	950632	947895	945056	950376	948530	943618	953218
41	948049	950430	952987	946322	944932	953161	949926	940989	950738	943821	946275	950703	942837	949026	948503	945160	951992	944138	952026	952894	951364	941127	948699	949686	951890	950029	947987	952790	944048	949967	947320	952934	950547	953194	951249	948945	951804	949793	946564	948319	950304	950754	950911	949662	945478	952050	949461	944845	953809
42	948663	950935	954038	947592	945186	953497	950185	941932	951465	946648	947671	951009	944007	949641	950549	946600	952890	944567	952305	953134	952012	941884	949361	950684	952206	950488	948517	953360	944876	951081	948198	953538	951323	955031	954605	949407	952486	950539	946978	948666	951378	951125	952488	950910	950187	953297	949873	945946	955150
43	950236	951692	955295	947863	945618	953761	950571	942629	951920	946999	947887	951783	946628	950659	951149	947929	953591	944784	952485	953305	953492	943156	950174	952055	952409	951484	951310	954119	945341	951718	948589	954411	951511	955360	954851	949931	953013	951365	947163	950134	953561	951825	953845	952186	951447	953947	950702	946329	955396
44	950383	952558	955561	949434	946419	956663	951873	943055	952512	947245	948978	951929	947532	951278	951470	948125	956267	945213	953632	954249	953754	945039	951496	952831	952544	952322	951648	955040	947445	951869	950506	955540	952326	955612	955064	950094	953776	951872	947455	950309	954771	952789	954332	952756	952638	954338	952133	946731	955940
45	951177	952725	956220	949540	946882	956981	953063	945671	952532	949478	949153	952450	947788	951658	952317	948527	958145	947596	954608	955258	954875	945495	952986	953639	954010	952686	952152	956087	947691	952886	950685	955762	952869	956531	955171	950969	954156	953166	947966	950670	955074	952984	955182	953885	953632	954781	952882	949482	956940
46	951625	953024	956555	949846	947802	957291	955019	947217	952729	950473	951268	953663	949801	954430	953881	949818	958366	948718	955152	955824	955177	945802	953195	954081	954344	952963	952521	957694	949469	953348	951766	956864	954194	957020	955331	951046	954972	954785	948219	951035	956082	954531	955602	954908	954629	955013	953888	950636	957155
47	951859	955057	956753	950748	948014	958829	955167	948517	953098	951781	952715	954166	950797	954840	954045	950005	958665	949405	955611	956319	956227	948409	953603	954523	954956	954064	953816	958713	950242	953578	956178	957089	954402	959467	956186	952511	955916	956793	949004	952062	956707	955021	956188	955557	955383	955742	954173	954241	957924
48	952842	955756	958290	952784	948876	959355	956014	948723	953289	952073	953719	955838	953244	955144	954227	951472	959096	950378	955957	956714	956550	948998	954584	955415	955318	954415	954308	959806	951721	954559	956795	957792	954978	959649	956498	952631	956150	957473	949194	953354	957281	957183	956851	957677	956472	956951	954953	954488	959017
49	954021	956027	958333	953083	948960	960469	956744	949058	954337	952243	955396	956570	953863	956207	954367	952603	959181	950950	956262	957508	957499	949671	956269	956204	955583	954502	954662	960294	952797	954808	958041	958631	955398	960583	956930	953803	956648	958245	949665	954349	957752	957619	957019	959456	956787	957396	957412	955338	959550
50	955453	956799	958725	953491	949480	961916	957302	949544	955150	952675	956537	956725	954330	956716	955652	953551	959321	952698	957174	957960	959105	949962	957629	957754	955732	954717	954986	960654	953129	955300	958674	959004	955720	960913	958672	955204	956887	959101	950558	954600	957963	958655	957368	961143	957850	959149	958217	956346	959950
51	956330	956968	958980	955845	949799	962070	957488	949769	955235	952875	958994	957727	954450	957138	957185	953683	959454	953113	957521	958820	960051	950737	959184	958415	956099	955636	955880	961016	953444	956542	959103	959231	956289	962191	959018	955700	958159	959204	951186	955560	958286	959482	957534	961904	958398	960050	959719	957279	960407
52	956783	957266	959216	956219	949954	962432	959366	950034	955411	953851	959304	958011	955719	957640	958105	954570	959836	957867	957879	959226	961597	952643	960442	959555	956247	956217	957058	961567	953943	957002	959907	959647	956800	962676	959762	956717	958793	960436	953662	956871	958733	960638	958473	962387	958989	960185	960655	957484	960881
53	957113	958482	960398	957038	950658	962605	959578	953107	956757	954009	959482	958683	957063	958199	958392	956952	960336	958888	957992	960006	961800	952774	960715	959763	956486	956450	958644	961779	954424	957251	960291	961257	957155	963111	960848	957902	959022	960657	954515	958059	960802	960767	958809	963019	959780	961071	960807	958225	961497
54	957265	958641	960946	958189	952009	963319	959768	954002	957926	955088	960374	958881	958705	958485	959147	957096	961479	959046	958273	960222	962312	953560	961090	960083	956555	957494	959392	961873	956478	957971	961139	963285	958364	963841	961858	958352	961403	960768	955215	958395	961685	961121	959074	963517	960491	961229	961431	958377	961657
55	958631	959541	961138	958482	954379	964117	960116	955777	959229	955236	960752	959757	959399	958739	959316	957559	961659	959490	958477	960438	962610	955130	961256	960737	956734	957671	960084	962063	956679	958323	961328	964113	958797	965324	962215	959520	962655	961377	955502	959257	962036	962604	960114	963651	962064	961387	961637	959992	963374
56	960248	959751	962278	959899	956687	964425	960442	956317	959454	956239	960938	960257	960444	958941	959691	958600	961838	960454	958654	961483	963136	956020	962093	961535	958969	957720	960317	962155	957769	959265	961523	964181	959132	966115	962632	959873	962947	961718	955685	960968	963859	962921	961276	963843	963245	961571	961887	961436	964020
57	960550	960223	962440	960617	956849	965308	960513	957395	959777	957260	961371	960540	960808	959546	959855	958994	961980	960590	958979	961639	963475	956908	962301	962455	959274	957778	960912	963428	958727	959521	962108	964502	960805	966558	963817	960733	963013	961869	956167	962617	964939	963529	961919	965216	963571	962768	962998	961832	964164
58	961846	961107	962643	961166	957899	966216	960689	958541	960250	959657	962560	962588	961811	959912	960204	959193	963390	961532	959651	961999	963941	958310	963808	962699	961131	959053	961653	963765	958898	960157	962469	965107	962357	966687	964696	961741	964041	962315	957138	963483	965158	963960	962217	965396	964184	963064	963604	962135	965106
59	962040	962588	963644	962032	958270	966287	961837	958854	960600	963707	963363	962782	962359	959986	961312	959447	963535	961739	961807	963220	965097	959029	963995	962957	962216	959232	962325	964291	959496	961100	963401	965468	963522	967722	964858	962598	964241	963056	957260	963590	965947	964695	962733	965686	964723	963381	964589	962734	966028
60	963684	962952	963843	962449	958305	966762	962071	959600	960911	964732	963844	963280	962798	960173	962605	959599	964225	962159	963395	963551	965611	960075	964284	963134	962328	959589	962816	965764	959588	961919	963983	966805	964104	968119	965853	962718	964259	963859	957394	963653	966560	964848	963087	966259	965066	963700	964733	962881	966517
61	964378	963147	965250	963143	958517	966912	963773	960694	961051	965110	964759	963881	963025	960930	963245	959732	964552	962605	963482	963712	965726	960312	964525	964915	962486	960003	963107	966958	960792	962524	964238	966921	964401	969531	966469	963082	964600	963998	957869	964061	967397	965162	963315	966648	965917	964028	965752	962968	966998
62	964760	963905	965611	963385	960905	967151	964821	960941	962239	965302	965249	964082	963262	961337	964276	959979	964744	962738	963619	964531	966106	960972	964990	967064	962821	960613	964184	967444	963039	962749	965000	967533	964524	969840	966758	963267	964940	964208	958386	964185	967750	965311	963371	968137	966842	965698	966726	963166	967199
63	965520	964585	965798	963525	961688	967568	965053	962513	962459	966025	965327	964969	963516	961990	965407	960605	965027	963698	963857	964815	966890	961222	965187	967974	963679	961155	965166	967635	963172	963234	965275	967719	966214	970165	967044	964247	965226	965683	958693	964433	968103	965453	963818	968706	967412	966097	966860	964003	967466
64	965645	965014	965974	963904	961849	969117	965461	962637	963618	966857	965497	966511	963759	962587	965552	962133	967236	964015	964830	964893	967433	961423	967336	968112	964254	961275	966241	967731	963702	964209	965605	969213	966397	970234	967194	964370	965764	965842	960251	965799	968561	966149	964814	968920	967630	967074	967197	964866	967731
65	965762	965481	967114	964621	962341	969716	966395	962831	963921	967066	965878	966804	964055	962638	966277	962352	967391	965063	964918	965624	967516	961566	967510	968267	964822	963961	966529	969314	964040	964337	966528	969919	967092	971841	967521	964631	967384	966729	960732	965862	969135	966200	965092	969050	967951	968017	967876	965262	967858
66	965914	966351	967574	964854	962833	970256	967410	964660	964682	967244	966630	966908	964344	962771	966362	962776	967730	965232	966674	965780	967847	964308	968417	968483	965062	964965	966611	969645	964271	964493	967260	970088	967440	972198	967743	966664	967955	967563	961554	966844	969201	966992	965487	969442	968093	968885	968562	965896	968309
67	966881	966906	967860	965054	963715	970565	968152	965628	965107	967398	967135	968394	965943	963744	966814	962978	967893	966128	966798	967035	968180	964509	968550	969173	965242	965231	966990	969833	968073	965369	967583	970522	968446	972412	968443	966767	968351	968542	962652	967399	969613	967200	965655	970539	968893	970252	969485	965917	969037
68	967454	968524	968120	966057	964749	971170	968328	965710	965833	967694	967334	969139	966096	964089	967840	963975	968530	967232	966921	967523	968298	964856	968847	969298	966101	965885	967036	970076	968215	966030	967806	970842	969061	972567	968780	967294	969366	968729	963117	967494	969805	968149	966175	970827	969509	970467	969571	967338	969395
69	967739	968888	968269	966187	964900	971371	968603	966610	965949	967885	967502	970084	966240	964269	968085	964123	968806	967629	967889	967890	968341	965740	969097	969582	966709	966878	967779	970322	968513	966307	969302	970964	969263	973176	969185	967644	970081	969171	966961	967557	970747	968282	966321	971133	969960	970570	969925	968284	969501
70	968055	969075	968408	966936	965389	971519	968708	966820	966935	968346	968514	970488	966978	964590	968200	965623	969697	968516	969874	968011	968660	966028	969412	969816	966800	968297	968293	970592	969101	966514	970289	971445	969487	973415	970590	967821	971047	969408	967052	967702	970834	969214	966613	971310	970817	972040	970414	968443	969657
71	968150	969858	968497	969609	965500	971769	968865	967451	967256	968638	969110	971441	967266	965216	968535	968144	970096	969230	970026	968617	969232	966701	969611	971143	967752	969006	968438	970736	969206	967612	970679	972267	969557	974373	970983	970507	971126	969594	967997	968431	970964	970266	967120	971657	971206	972989	970690	968950	970035
72	968350	970029	969485	969910	965625	972403	969743	969511	967480	969914	969859	971746	967448	966034	969551	968241	970962	969382	970446	969199	969421	966890	969754	972084	967837	969835	969914	970910	969313	967744	970746	972386	969670	974492	971254	970660	971236	971653	968729	968676	971147	970453	967643	971789	972010	973381	970823	969674	970593
73	969082	971352	970707	970958	968426	972570	969935	969756	967603	970518	970043	971872	967520	966288	969658	968519	971828	969577	971176	969327	970435	967418	970014	972304	967944	970756	970804	971103	969413	968536	970903	973037	970446	975290	971376	970805	971555	971935	969788	968845	971451	971255	968718	972350	972571	973457	971053	970751	970622
74	969252	971643	970789	971454	969402	972970	970117	970003	968305	970742	970309	972156	968165	967019	970230	969040	971865	969899	971476	970279	970556	969406	970528	972395	968433	970979	971591	971580	970371	968756	971883	973798	970586	975676	972503	971133	972286	972009	970135	969079	971580	971369	968921	972507	972689	973942	971367	971171	970908
75	969381	972024	972232	972172	970105	973706	970265	970533	968481	971039	971042	973268	968868	967495	971084	970125	972059	970485	971676	970415	970857	969671	971987	972908	969294	972391	971741	971787	970535	969099	972002	973880	970665	975842	972573	971197	972956	972261	970770	969522	972310	972916	969454	972743	972844	973960	971660	973084	971029
76	969513	972888	972778	973199	970244	973850	971149	971155	968615	971338	971206	973946	969202	968368	972476	970965	972139	971218	972057	970534	971017	969817	972052	973033	969679	972505	971775	972043	970950	969118	972165	974168	971633	976259	973518	971730	973825	973206	970902	970259	972647	972995	970378	973417	973325	974065	971749	973318	971298
77	970241	973010	973011	973357	970492	974620	971245	971868	969135	972477	971662	974251	969286	968644	972573	971768	972382	971617	972843	971367	971383	970247	972310	973048	969920	972785	972181	972121	971898	970070	973064	974240	972636	976641	973895	971872	973943	973646	971692	970351	972849	973242	970889	973541	973588	974292	972146	973455	971601
78	971222	973583	973478	973469	970632	974743	971785	972377	969615	972819	971950	974663	970764	968806	972750	972549	972509	971643	973259	971499	971469	970398	972480	973301	970045	972992	972267	972930	972013	971377	973752	974384	973308	976959	974008	971996	974065	973955	972047	970852	973036	973993	971237	973876	973750	974589	972369	973728	971709
79	972638	974519	973867	974480	971506	976556	971938	972614	969782	973286	972092	974938	971266	968930	972776	972915	973466	972256	973946	972913	971747	970816	974514	973429	971013	973287	973157	973955	972554	971511	974272	974818	973456	977608	974379	972161	974142	974226	972432	971299	973168	974252	971354	974096	973996	974737	973143	974532	972025
80	972789	975462	974002	974948	972390	977276	972333	972866	970542	973419	973091	975923	971357	969001	973072	973079	973544	972387	974127	973586	972018	971089	974633	974114	972841	974097	973733	974904	973281	971916	975141	974979	973738	977854	974615	973098	974599	975000	972692	971883	973952	974340	971652	974970	974163	975305	973315	974648	973399
81	972936	975707	974101	975310	973668	977379	972692	973007	970710	973539	973164	976455	971714	971639	973760	974458	974328	972450	974358	974517	972162	972046	974829	975041	972973	975067	974438	975019	973945	973007	975608	975242	973919	978057	974638	973287	974770	975119	973130	973312	974754	975619	971722	975280	974364	975821	973546	975039	974315
82	973184	976256	974232	975876	973849	978231	972935	973109	970973	973666	973330	976671	972383	971810	975204	975228	974816	973370	974513	975347	973546	972322	975616	975222	973156	975498	974718	975154	974170	973126	975787	975490	973948	978391	975343	974778	975056	975392	973646	973422	976030	976559	972408	976220	974739	976287	973699	975072	975387
83	975106	976457	974768	976019	974718	978333	973248	973139	971457	973766	974278	976979	973337	971922	976016	975525	975027	974658	975584	975414	973818	972466	976984	976598	973243	976012	974805	975260	974255	974006	976660	975608	974402	978582	975455	974926	975445	975506	975052	973522	976194	977114	973043	976450	975150	976541	975074	975310	975676
84	975588	976636	974875	976084	975164	978474	974142	973403	972162	974355	974548	977235	973715	972073	976488	976375	975336	974924	975623	975642	974488	972973	978265	977160	974028	976578	975753	975414	975574	975397	976960	976915	975485	979043	975819	975269	976514	975805	975322	973807	976343	977265	973357	976468	976475	976957	975291	975474	975825
85	975851	976683	974974	976242	975312	978558	974274	974258	972941	974538	975821	977329	974606	972204	976747	976829	975538	975099	975892	976362	975425	973753	978721	977271	974192	976737	976067	975575	975657	975715	977302	977240	975706	979068	976302	975836	977061	975913	976752	974006	976608	977381	974132	976737	976640	977113	976357	975733	975889
86	975970	976768	976334	976351	975440	978875	974742	974652	974275	974761	975883	977486	974712	972893	977180	977518	976408	975378	976095	976820	975488	974218	978874	977335	974288	976972	976732	976431	976408	976068	978322	977352	975857	979113	976763	976515	977889	977393	977426	974143	977538	977516	974540	977189	976750	978050	976739	975856	977231
87	976181	976895	977118	976526	976007	979038	974755	974848	975678	975228	976091	977717	974894	973761	977423	977628	976569	976459	976366	977159	976168	974287	979069	977447	974617	977167	977772	976716	977010	976263	978701	977669	976520	979309	976932	977308	977995	977520	977873	974499	977733	977563	974756	977558	976790	978083	976836	976052	978013
88	976518	977054	977183	976650	976108	979250	974937	975694	976576	976527	976839	978850	975408	975721	977554	977841	976994	976695	977423	977175	976267	974745	979156	977560	975022	977811	978010	976863	977245	976533	978880	978296	976780	979459	977199	977428	978199	977901	977983	974726	977877	977646	975010	978246	977043	978152	977537	976204	978690
89	976995	977376	977440	977596	976821	979328	975007	976406	976815	976816	976953	979384	975726	976362	977767	978197	977931	976806	977912	977296	976460	976108	979433	977731	975044	978021	978788	977011	978237	976627	979117	978507	977472	979668	977403	978797	978439	978842	978450	976452	978455	977799	975087	978375	977621	978321	977553	976972	979365
90	977793	977473	977787	978506	976982	980272	976339	976797	977295	977306	977849	979552	976231	976463	978705	978372	978311	977493	978104	977900	976606	977182	979642	978678	975745	978141	980064	977099	978750	977348	979135	978885	977628	979907	977524	979034	978652	978927	978723	976931	978470	978059	975621	978521	978683	978468	978286	977887	979660
91	977848	978477	977962	978784	977069	980598	977344	978160	977839	978137	978216	979607	979751	977213	978975	978385	978416	977987	978324	978196	977364	977450	979878	978793	976243	979139	980281	977541	978951	978266	979225	979122	978313	980135	978470	979329	979212	979487	978797	977087	978796	978166	975985	978751	978853	978703	979192	977975	979812
92	977927	979328	978060	978910	977284	980611	977636	978265	978264	978682	978240	980531	980213	977686	979548	978543	978870	978061	978774	978874	977431	977983	980144	979343	976914	979238	980812	977842	979164	979256	979628	979259	978480	980313	978728	979474	979363	979631	978909	977564	979643	978467	977070	979185	979346	979438	979476	978232	980371
93	978205	979437	978631	979041	977350	980797	977789	978375	979203	979371	978668	980731	980292	979052	979849	978618	979131	978574	979111	979047	977563	978262	980830	979616	977637	979357	980908	978262	979291	979381	979690	979527	979279	980448	978815	979620	979519	980084	979388	977856	979801	978579	977284	979519	980238	980165	979545	978300	980690
94	978332	979498	978928	979223	977471	981091	978349	978480	979444	979525	978998	981153	980326	979278	979947	979291	979426	978821	979224	979319	978626	978908	981291	979713	977909	979411	981343	978799	980113	979840	979977	979953	979452	980869	978927	979633	980267	980159	979553	978042	980037	979242	978034	979777	981229	980276	979668	978442	980817
95	979005	980057	979202	979614	978847	981182	979664	978797	979576	979821	979391	981454	980562	980178	980276	979389	980791	978940	979305	979416	978772	979120	981438	979866	979280	980077	981538	980007	980787	980637	980088	980110	979578	981016	979458	980088	981158	980288	979849	979093	980720	979255	978131	979862	981410	980507	979858	978729	980964
96	979350	980071	979311	979878	978948	981473	979859	979860	979884	980568	979477	981721	980678	980973	980384	980325	980901	979037	979448	979927	979029	979236	981498	980232	979388	980403	981595	980333	981436	980811	980111	980217	980381	981142	979584	980286	981286	980468	980713	979543	981181	979419	978228	980699	981537	981354	980708	979476	981051
97	980650	980246	979460	981243	979669	981688	980222	979976	980094	980644	979728	982005	980985	981570	980970	981376	981096	979424	979549	980034	979380	979399	981558	980533	979553	980544	981710	980997	981497	981478	980705	980388	980704	981271	979616	981155	981701	981033	980800	979690	981249	980059	978478	980995	981673	981647	981456	979842	981502
98	980716	980571	979492	981546	979788	981930	980398	980115	980126	980754	980789	982085	981049	981743	981861	982038	981110	979560	980452	980836	980271	979554	981672	980620	980446	981595	981807	981378	981697	981593	981497	980467	981209	981331	980175	981178	981981	981418	981365	981014	981397	981366	979040	981137	981769	981773	981582	980141	981736
99	981271	981317	979666	981559	980084	982036	980929	980394	980380	980841	981773	982170	981144	981757	981946	982177	981201	980840	981253	980948	980466	980490	981820	980913	980738	981691	981953	981831	981809	981616	981678	981449	981930	981426	980265	981562	982129	982064	981425	981396	981608	981470	980341	981243	981947	981882	981929	980312	981750
100	981992	981990	980122	981711	981019	982286	981204	980773	980486	981045	982018	982295	981322	982172	982163	982272	981354	980901	981338	981566	980677	981682	982181	981028	981305	981893	982058	982042	982093	981934	981817	981534	982045	981991	980562	981668	982225	982086	982105	981537	981968	981681	980447	981424	982216	981934	982028	981502	981896
101	982371	982200	981844	981775	982301	982424	981406	981601	980747	982310	982163	982434	982372	982278	982341	982376	981406	981157	982113	981746	981521	982355	982352	981645	981474	982167	982197	982167	982189	982315	982318	981566	982138	982372	981612	982047	982371	982372	982200	981663	982350	982182	981157	981955	982331	982138	982388	982182	982311
102	982456	982456	982456	982456	982456	982456	982456	982456	982456	982456	982456	982456	982456	982456	982456	982456	982456	982456	982456	982456	982456	982456	982456	982456	982456	982456	982456	982456	982456	982456	982456	982456	982456	982456	982456	982456	982456	982456	982456	982456	982456	982456	982456	982456	982456	982456	982456	982456	982456
TABLE B
1	162318	159923	136774	145343	158964	158888	138718	158564	162159	145642	162914	158860	155677	158001	156811	141074	156596	138173	160527	138173	143612	142063	161955	144002	136774	133030	156596	161148	153524	160211	148471	148350	160211	147689	140769	160211	151269	145214	159912	140324	148350	148350	136114	159912	158464	133030	155677	148471	157642
2	193157	191817	187858	190272	186353	191231	191604	190386	192496	182714	193061	190799	191716	201583	191082	189677	187253	191063	192686	192383	192208	191143	179255	184731	191574	186660	190231	190437	191944	192272	184168	182521	189585	188612	187727	189375	185693	190969	186427	181279	182832	185307	174728	180655	191364	186660	187849	188762	190510
3	208658	207434	203508	202939	206895	206428	206322	205138	208122	206295	208271	204712	207093	209491	205082	210382	203425	210160	207075	206801	206295	195868	198780	201966	202007	211422	207828	208567	207766	207914	201478	200463	202638	205274	205648	206516	201255	197494	204041	199561	210550	207341	195803	201260	206953	201782	202353	210326	208934
4	215805	216184	213388	213859	215411	215660	211627	218992	219822	216396	218317	212138	218561	214975	213328	218747	204224	219979	215975	218348	214042	213069	207161	214476	214183	219487	215571	216886	215709	220381	215526	211846	215101	213420	215165	215344	202239	208646	210145	213990	217746	211357	211630	215693	223052	213912	214750	218331	215820
5	222262	221664	224257	221549	220948	221688	212735	225285	223686	217790	225820	219026	223816	222599	216580	225456	218631	225767	223039	224947	220500	219610	214353	222439	219514	223018	223471	221383	221641	226454	222600	217084	222626	225021	222309	226133	218268	218561	221574	220039	220456	221503	223038	223510	227024	226518	219925	226978	221454
6	223982	226246	228466	228169	226240	227998	220062	229253	228320	223113	229384	225019	228470	228389	222289	231263	223146	230722	225317	227275	228318	222395	223005	227187	225005	227447	226557	227371	226591	229342	230060	223128	226427	231079	224566	229998	219757	223949	227964	225049	224569	227312	227758	228660	228227	230536	220890	230227	226618
7	229064	230524	231511	230116	227285	228360	224840	231789	232237	224542	230493	229018	231426	231687	222901	233926	225173	233490	233167	228656	231672	225263	228108	227526	229970	230782	230414	232532	231732	232564	233213	226762	230331	234366	228359	232426	227232	228589	231405	228314	224979	231372	228315	232197	232650	233228	222916	232773	229601
8	231071	231851	234635	231530	231023	235121	228252	234807	234761	227635	232359	230682	234629	235766	229721	235225	229555	235287	236229	231135	234255	230009	231822	231309	232824	232808	230620	234493	234382	235469	235598	229983	232448	236559	229933	235288	228673	232621	232804	231169	230400	233470	233320	235040	236064	234846	229233	235827	233421
9	232223	234689	235881	232714	234290	236981	233355	238225	236980	231603	234764	231859	236694	238953	230634	238307	233290	235874	238181	232605	236395	233550	232653	233860	235270	235145	233381	237250	237893	235770	236201	234201	234687	238642	234152	237461	231002	233503	235989	233171	233459	235657	235173	238114	237303	237514	232959	239265	235648
10	235333	237066	236629	233582	240126	237671	234662	242038	238445	235831	236740	235475	241183	239439	234754	238868	236026	236109	240490	234879	237612	235834	235562	237568	235693	237972	235647	239222	239479	237411	237291	236385	237083	240921	237800	237663	233035	236436	238162	236243	236363	236930	237685	239467	238446	239090	236414	240549	236205
11	237373	238548	239449	236110	241091	240123	235484	243149	239718	238182	238760	237492	242275	241073	235632	240443	236893	238276	242095	237998	238124	238323	238976	239895	235800	238297	236985	240643	240760	238251	237652	239423	237388	241815	239220	239499	235475	236594	239336	239552	240666	237424	240294	242640	239397	239712	238317	241158	237348
12	237578	239212	240979	238223	242126	242035	238195	243962	239806	241589	240107	238834	243274	242662	236045	241695	237278	238927	242551	240165	239911	240273	241471	240170	237632	239729	239975	242897	242576	240248	238600	240997	238983	242819	239957	241291	238516	236901	240750	239837	241645	237712	241909	244272	240882	241502	240891	242846	239275
13	240036	239778	242655	238398	243872	244038	239430	244550	240683	243124	241301	241011	244413	244112	236908	242482	237752	239805	243937	240488	241896	241774	242050	242457	238501	240402	241694	243357	242927	241809	238869	242246	240084	243621	241772	242321	240677	239172	240848	241186	242464	239480	242463	245154	242342	242288	241011	244624	242956
14	242105	242803	244460	240216	244744	244253	240595	245438	242101	243867	242746	241938	245536	245008	239641	244085	238829	240932	244516	241914	243536	243465	242365	243472	240381	240540	244413	244897	243741	242131	242150	243042	242316	245181	242334	243782	241084	240330	241366	242097	243561	241589	243083	246112	243911	243205	242939	246527	243336
15	243654	243623	245721	241351	245627	244394	241211	246635	242714	244515	244233	243312	246928	245514	239949	245309	240788	242783	245938	242321	244466	244375	243723	246242	242571	241946	245541	245554	244210	242762	243072	244346	243760	245347	244800	245433	242597	242410	242580	243307	244937	242701	244459	246472	245155	243386	243629	246790	244162
16	244083	244215	246136	243577	246646	245438	241394	248046	244262	245798	244490	244405	247611	245798	240339	246811	241020	244493	246350	242661	245452	244743	244166	247130	244354	242211	245931	246080	245193	243127	243295	244563	244228	246245	245558	245650	242688	243004	244619	244906	245067	244433	245586	247111	246460	243740	245052	248161	244540
17	244240	245092	246521	245111	247170	246438	243097	249203	244744	245915	244930	245426	248467	245960	240445	246884	243488	244715	247720	244065	246659	245742	245312	247443	245028	243251	246491	246536	245493	243295	244972	245678	244370	246643	245677	246462	242862	244918	244808	246075	245368	244900	246145	247322	247117	244775	245315	249084	246484
18	245415	245407	246774	245732	247664	246739	245132	249432	244817	246121	245644	246514	248652	247090	242820	247108	245298	245928	248576	244345	246935	247702	245618	249136	245983	243643	246733	246599	246151	243449	245755	246455	244967	246991	246181	246972	245454	245729	245894	246242	246201	246067	246280	248274	247594	244950	246070	249332	246933
19	246214	245548	248154	246710	247953	248185	246469	249713	245807	246338	246471	247359	249363	247297	244211	247872	246888	246700	249224	244680	247680	247902	246041	249689	246845	243757	246955	247385	246405	243668	246927	246820	246141	248437	247175	247440	246689	247737	246236	246447	246511	246935	247128	248818	247840	245165	246912	249892	247713
20	246716	247643	248389	247249	248302	249634	247214	249991	246602	247327	246844	248113	249548	248398	245845	248233	247013	247150	250138	244909	248452	248182	246147	250415	247466	245004	247674	247882	246864	243813	247352	246971	246536	248754	247900	247768	247477	248516	246298	248251	246809	247930	247299	249555	248669	245350	248378	250469	248785
21	247000	248486	249112	248078	248517	250261	248500	250120	247301	247661	247664	248395	249695	249015	246490	248655	247711	247403	250699	245155	248650	248284	246792	250704	247692	246828	248515	248074	247020	244655	247806	249016	247630	248807	248073	247890	248119	248700	246769	249444	247414	248321	248343	250553	249086	246563	249293	251127	249414
22	247915	249322	250199	248207	248933	251212	249716	250844	247421	247919	247753	249620	250286	249880	247123	249194	248250	249062	251247	245352	249010	250112	247534	250821	248601	247660	249023	248416	247769	246229	248069	249554	248300	249795	248648	248402	248457	249062	247401	249616	248701	248549	249145	251489	249275	247603	250052	251944	250664
23	248130	250253	250822	249423	249157	251423	249942	251094	247875	249269	248539	249853	250631	250915	247215	249516	248985	249259	251425	246057	249724	250650	247664	251300	249362	248378	249698	250295	247950	246443	248649	249953	249035	251132	248781	249153	249517	249273	248475	250167	249350	249684	249896	252047	249464	248343	250612	252944	251580
24	248607	250330	251354	249622	249723	251840	250004	251739	247945	249946	249569	250517	251578	251093	247325	249684	249664	250363	251650	246328	249958	250989	248187	251941	250759	248961	250069	250473	248207	247292	248834	250755	249822	251294	249958	250100	250308	249820	248645	250841	249544	249917	250562	252751	249676	248410	251157	253506	251787
25	248811	250596	252380	250668	250132	252158	250708	252208	248109	250153	250199	250785	251803	252051	248026	249774	249994	251305	251834	246517	250783	251185	248507	252147	250992	249605	250735	251183	248493	247970	249876	250946	250236	251591	250398	251639	250467	250090	249539	251303	249615	250800	250715	253431	249752	249189	251731	253603	251883
26	249040	251130	252512	251102	251019	252714	251528	252345	248598	250418	251004	251272	252287	252957	249718	249847	250861	252083	251878	247372	251445	251746	249115	252688	251254	250248	250852	251347	248544	249341	250545	251054	250476	252407	251140	252003	251790	250724	250417	251939	250268	251948	250779	253833	250582	249393	252931	254116	252609
27	249166	251377	252719	251391	251728	252998	252274	252531	248632	250643	251154	251473	252412	253060	249848	250067	251186	252442	252093	248217	251514	252501	249648	253112	251396	250401	251121	251440	248650	249565	250766	251433	250537	252785	251914	252292	251914	251395	250608	252113	251325	252493	252100	253977	251182	249703	253527	254218	252930
28	250307	251483	253161	252034	251901	253707	252552	252735	249439	251192	251222	251992	252629	253459	250130	251656	251695	252902	252180	248396	251814	252827	250806	253867	252822	250590	251494	251747	249465	250079	250985	251786	251009	253028	251993	252405	252064	251890	251130	252680	251687	252549	252571	254158	251318	249875	253887	254498	253297
29	250403	251609	253294	252155	252413	253788	253094	252879	249828	251365	251751	252302	253375	253613	251052	252275	252652	253527	252376	249053	251968	253087	251389	254047	253096	251266	252078	252308	249496	250749	251462	252280	251109	253502	252639	252629	252122	251974	251265	252760	252235	252867	252809	254333	251713	250715	254385	254793	253390
30	250987	252180	253716	252255	252464	253895	253446	253174	250423	251936	252437	252805	253838	253696	251806	252457	252810	253954	252503	249361	252193	253307	251590	254683	253143	251338	252606	252895	250450	251213	251889	252430	251524	253926	252813	253519	252396	252555	252007	253018	252669	252978	252958	254733	251888	250907	254495	254977	253622
31	252250	252860	253838	252753	252698	253992	253667	253404	250669	252130	253323	252865	254725	254003	251911	252985	253409	254411	252601	249973	252638	253575	252427	254763	253204	251888	253359	253354	250558	251608	252327	252553	252059	254356	252939	253671	253079	252895	252056	253384	252753	253171	253528	254937	252052	251391	254718	255383	253980
32	252359	253409	253898	253153	253136	254182	253846	253478	250901	252564	253385	252921	254844	254343	252112	253633	253489	255134	252786	251109	252789	253708	252869	254952	253584	252145	254005	253565	250984	251951	252534	252731	252265	254756	253075	253940	253390	253056	253008	253530	252843	253383	253758	255063	252758	251910	254938	255591	254115
33	253113	253659	254412	253372	253577	254642	254327	253695	251257	252668	253467	253163	255280	254498	252584	253739	253577	255308	253194	251456	253191	254134	252994	255162	253940	252535	254583	254083	251148	252448	252653	252808	252513	254962	253192	254759	253996	253122	253130	253609	253573	253805	254270	255210	253250	252579	255282	256002	254633
34	253664	254415	254999	253537	254255	254761	254721	254097	251599	253207	253584	253989	255655	254617	253061	254163	254125	255463	253526	251737	253230	254224	253390	255249	254114	253300	254710	254204	251383	252584	253006	253251	253055	255298	253708	254916	254427	253334	253238	253696	253718	254378	254580	255622	253676	252753	255454	256206	255127
35	253825	254710	255090	254028	254775	255055	254753	254436	252167	253693	253780	254760	255937	255107	253284	254334	254892	255547	253617	251806	253288	254619	253596	255406	254730	253767	254834	254271	252152	252904	253173	253476	253163	255380	253760	255146	254589	253724	253553	254521	253920	254795	254914	256418	253725	252984	255626	256515	255272
36	254443	255453	255250	254311	254919	255345	254838	254645	252650	253838	253866	255244	256281	256006	253433	254839	254936	255615	253791	251905	253540	254841	253723	255883	255177	254279	254992	254511	252210	252970	253711	253554	254227	255487	253812	255528	255156	253832	253718	254688	254119	255031	254977	256480	253790	253658	256036	256686	255332
37	254877	255596	255425	255090	255190	255401	255363	255180	253055	253885	254618	255325	256495	256313	253700	255239	255139	255746	253932	252406	253856	254945	254315	256258	255469	254586	255378	254750	252994	253015	254366	253643	254886	255586	254243	255583	255230	254336	254209	255103	254277	255118	255432	256761	253857	253716	256443	256836	255526
38	255471	255742	255688	255803	255278	255530	255425	255229	253279	254123	254770	255544	256527	256405	253929	255645	255589	255850	254130	252561	254035	255015	254417	256793	255791	255003	255435	254837	253068	253411	254811	253729	255001	255699	254337	255739	255292	254683	255059	255455	254890	255477	255571	256935	254273	253992	256482	256919	255718
39	255937	255834	255748	255881	255407	255549	255455	255604	253465	254880	254948	255988	256616	256609	254105	256189	255673	255957	254334	252741	254119	255410	254503	257110	255867	255254	255502	254981	253711	253806	254884	253891	255052	255847	254545	255806	255453	254740	255220	255953	254960	255645	255966	257455	254376	254149	256596	257056	255756
40	256297	256009	256126	256008	255476	255577	255542	255721	253535	255037	255144	256326	257124	256833	254541	256535	255977	256440	254690	253388	254424	255978	254991	257139	255939	255516	255931	255376	254049	254680	255011	254746	255122	255940	254664	255870	255755	254877	255491	256002	255282	255679	256388	257525	254796	254361	256680	257624	256014
41	256350	256267	256269	256175	255557	256082	255663	255942	253632	255382	255734	256425	257153	257116	254850	256796	256072	256488	255351	254377	254531	256053	255205	257339	256009	255622	256099	255769	254443	255039	255128	255014	255285	256377	254699	256029	255926	255429	255637	256262	255594	256145	256513	257627	255014	254625	256790	257671	256568
42	256722	256323	256403	256405	255656	256281	255739	256001	254079	255744	255822	256539	257573	257209	254945	257232	256116	256575	255493	254502	255706	256362	255272	257371	256095	255756	256433	255979	254543	255328	255657	255180	256007	256429	255129	256163	256094	255835	256492	256466	256079	256249	256622	257909	255352	255031	256827	257764	256907
43	256798	256433	256457	256825	255750	256676	255804	256279	254155	255985	256311	257030	257931	257276	255062	257870	256371	256823	256025	254690	255834	256411	255385	257971	256386	256417	256760	256088	255203	255488	255985	255741	256075	256604	255784	256488	256210	255918	257040	256568	256145	256500	256957	257947	255550	255285	257079	257845	257459
44	257448	256526	256563	256900	256130	256711	255884	256515	254550	256242	256615	257310	258083	257441	255099	258182	256587	257230	256144	254742	256596	256911	255620	258035	256474	256664	256932	256101	255470	255516	256078	256115	256623	256988	256364	256553	256314	256240	257103	256894	256825	256566	257018	258031	255869	255709	257167	257982	257522
45	257805	256795	256902	257102	256460	257275	256576	256860	254705	256328	256800	257822	258253	257512	255572	258241	256943	257339	256520	254881	256759	257057	255733	258105	256563	256778	257327	256154	255546	255689	256248	256155	257041	257045	256817	256717	256485	256473	257283	256987	256997	256915	257079	258051	256287	255914	257415	258322	257744
46	257867	256852	257201	257348	256723	257744	256771	256911	255057	256530	256988	258268	258528	257843	255984	258302	257022	257456	257057	254926	256881	257107	255945	258163	256969	257283	257623	256209	256439	256271	256595	256188	257141	257217	256945	257260	256822	256529	258085	257172	257103	257210	257251	258324	256661	255947	258052	258469	257802
47	257914	257335	257314	257427	256772	257820	256863	257508	255137	256987	257114	258381	258812	257886	256486	258427	257341	257618	257428	255023	257167	257163	256132	258223	257081	257361	257700	256447	256574	257006	256787	256477	257203	257339	257052	257537	257203	256741	258402	257449	257365	257493	257594	258383	256726	256104	258236	258643	257962
48	258443	257498	257385	257496	257029	257963	257209	257829	255406	257186	257215	258455	258883	258028	256638	258695	257466	258209	258075	255347	257242	257414	257180	258408	257258	257402	257903	256629	256847	257060	257035	256657	257437	257879	257285	257842	257304	257228	258507	257552	257458	257607	257749	258489	256756	256193	258481	258945	258035
49	258554	257618	257624	257524	257453	258109	257333	257944	255492	257212	257419	258568	258943	258167	256862	259061	257780	258627	258162	255520	257542	257665	257923	258793	257290	257473	258059	256698	257048	257229	257144	256689	257567	257994	257370	257863	257360	257757	258610	257632	257780	257651	257882	258609	256866	256959	258575	259003	258175
50	258710	257685	257734	257565	257474	258576	257481	258016	255557	257914	258162	258626	259015	258572	257207	259337	258263	258659	258484	256237	257612	257757	257988	258992	257401	257621	258376	256947	257201	257457	257390	256935	257939	258478	257449	258315	257433	257806	258718	257657	257921	258765	257939	259043	256919	257212	258767	259149	258264
51	258910	257745	257775	257631	257538	258667	257704	258338	255607	258054	258231	258996	259050	258912	257457	259399	258372	259001	258497	256379	257707	257831	258478	259191	257744	258300	258874	257302	257843	257591	257761	257713	258186	258744	257490	258706	257541	257877	258797	258146	258189	258807	258023	259355	256974	257897	258831	259271	258298
52	258969	257865	258013	257717	257771	258929	257732	258699	255747	258565	258347	259090	259112	259441	257988	259609	258461	259255	258692	256450	257769	257887	258736	259344	257793	258397	258972	257354	258331	257823	257972	257803	258429	258811	258076	258793	257648	258181	259002	258236	258378	259066	258497	259479	257140	258014	259157	259438	258414
53	259165	257908	258183	257839	257871	259125	257786	259009	256126	258681	258448	259224	259311	259551	258119	259645	258797	259369	258935	256692	258097	258001	259015	259454	258089	258589	259029	257430	258567	257908	258101	258302	258679	258841	258396	258857	257851	258370	259030	258305	258604	259155	258644	259523	257209	258294	259193	259652	258639
54	259189	258219	258349	258101	257920	259154	257872	259077	256458	258756	258728	259511	259417	259597	258218	259762	258851	259548	259009	257195	258373	258140	259501	259856	258339	258647	259128	257748	259096	258134	258229	258341	259355	258915	258430	259148	258219	258396	259395	258446	258747	259242	258850	259712	257453	258520	259249	259712	258731
55	259336	258431	258627	258404	258109	259228	258097	259353	256515	258783	258778	259764	259634	259626	258600	259877	258957	259714	259336	257324	258387	258305	259795	260303	258407	258933	259202	257951	259387	258191	258300	258629	259721	259216	258609	259441	258763	258464	259457	258581	258922	259307	259081	259781	258073	258627	259310	259940	258803
56	259418	258538	258879	258477	258463	259313	258335	259375	256570	259263	258805	260021	259666	259679	258850	259967	259028	259965	259556	258253	258500	258397	260037	260456	258910	259225	259560	258005	259438	258398	258580	259058	259793	259337	258825	259685	259041	258646	259533	258590	259178	259578	259164	260110	258121	258665	259442	259991	259039
57	259461	258590	259007	258543	258516	259474	258944	259677	256942	259294	258871	260044	259693	259757	258944	260137	259300	260028	259596	258466	258835	258608	260326	260532	258946	259313	259619	258193	259678	258564	258808	259377	259966	259473	258952	259909	259686	259034	259840	258744	259327	259683	259667	260137	258290	258705	259492	260039	259145
58	259655	258832	259102	258571	258706	259536	259232	259756	257025	259399	258924	260089	260171	259878	259046	260188	259365	260296	259729	258564	258966	258678	260379	260679	259085	259356	259703	258640	259768	258753	258936	259439	260062	260066	259137	259984	259742	259095	259937	258788	259364	259998	260289	260647	258422	258736	259934	260477	259343
59	260036	258922	259422	258650	258896	259670	259290	259811	257330	259899	259182	260200	260205	259953	259588	260386	259447	260372	259818	258992	259022	258923	260429	260888	259211	259482	260398	258811	259882	258884	258967	259556	260398	260127	259226	260250	259841	259347	260001	258925	259393	260365	260339	260840	259069	259062	259972	260644	259429
60	260317	259172	259508	258709	258945	259711	259561	259845	257578	259917	259538	260287	260341	260101	259801	260473	259574	260490	259863	259292	259082	258952	260677	261133	259240	259761	260662	259282	260192	258988	259019	259706	260478	260581	259472	260311	259942	259584	260140	259174	259847	260550	260534	260875	259337	259559	260154	261035	259524
61	260380	259490	259611	258794	259060	259986	259806	259927	257736	260199	259647	260528	260395	260119	259855	260658	259879	260719	259916	259548	259174	259424	260798	261183	259670	259909	260750	259866	260343	259024	259364	259756	260523	260624	259698	260346	260203	259824	260333	260179	259918	260692	260799	260887	260249	259695	260176	261144	259659
62	260492	259621	259712	259835	259159	260059	260078	259984	258054	260243	259835	260578	260539	260561	260020	260720	259980	260956	260157	259635	259430	259469	260844	261237	259893	259958	260855	259907	260423	259359	259576	259915	260645	260663	259797	260652	260586	259932	260440	260288	260150	260748	260817	261028	260487	259769	260345	261358	259880
63	260741	259654	259838	260353	259219	260157	260212	260166	258105	260573	259941	260671	260596	260790	260230	261153	260207	261218	260249	259636	259586	260025	261256	261540	260105	260381	260900	260092	260789	259689	260041	259975	261070	260727	260469	261002	260778	260169	260535	260372	260204	260780	260905	261424	260810	259870	260453	261389	259962
64	260817	259900	259913	260434	259276	260213	260290	260272	258207	260875	259974	260902	260634	261157	260268	261208	260525	261300	260278	260088	259659	260069	261380	261613	260204	260811	260961	260230	260873	259732	260085	260262	261263	260836	260684	261098	260991	260600	260571	260414	260285	261216	261100	261557	260844	259991	260693	261649	260205
65	260889	259982	260115	260482	259940	260420	260337	260673	258366	261101	260026	260960	260698	261204	260353	261397	260853	261459	260391	260282	259750	260129	261431	261628	260598	260894	261026	260550	261035	259959	260234	260268	261280	260860	260712	261200	261036	260847	260705	260531	260329	261281	261475	261578	261078	260014	260789	261745	260369
66	261022	260021	260288	260507	260594	260692	260394	260710	258470	261235	260085	261402	260782	261485	260381	261551	260899	261903	260887	260327	259772	260208	261492	261705	260668	260990	261243	260598	261296	260064	260286	260548	261288	260937	260790	261353	261180	260933	260802	260574	260421	261929	261526	261641	261377	260062	260831	261792	260470
67	261201	260077	260557	260739	260673	261026	260549	260781	258547	261376	260269	261489	261179	261507	260606	261560	261019	262226	261102	260368	259827	260306	261553	261774	260863	261022	261299	261076	261554	260096	260921	260602	261520	261052	260869	261390	261616	261355	260886	260604	260484	261989	261935	261677	261459	260263	261063	261850	260704
68	261258	260689	261131	260838	260705	261237	260605	260892	258722	261489	260462	261628	261380	261534	260657	261599	261271	262280	261147	260498	259957	260375	261667	261878	261111	261300	261535	261122	261662	260392	261047	260648	261670	261096	260926	261433	261639	261427	261101	260625	261105	262076	262037	261806	261483	260282	261282	261933	260885
69	261479	260891	261363	260897	261170	261293	260895	260898	258920	261535	260625	261884	261462	261748	260777	261753	261360	262411	261163	260761	260424	260485	261764	261912	261155	261516	261563	261179	261841	260517	261069	260843	261713	261240	260981	261635	261718	261665	261335	260754	261434	262268	262096	261848	261556	260469	261469	261978	260903
70	262148	261014	261400	260980	261228	261388	261025	260981	259378	261623	260646	261978	261546	261791	261482	261798	261458	262446	261405	260775	260619	260636	262006	262121	261206	261594	261976	261454	261940	260580	261102	260951	261728	261256	261428	261815	261862	261751	261570	260816	261566	262308	262144	261910	261648	260581	261578	262229	261144
71	262234	261064	261843	261022	261654	261445	261065	261112	259521	261651	260865	262071	261925	261959	261614	261870	261498	262637	261442	261242	261080	261210	262024	262175	261423	261610	262163	261640	262018	261030	261319	261144	261868	261328	261922	261888	261932	261895	261677	260879	262027	262346	262165	261939	261714	260634	261880	262284	261206
72	262258	261427	261870	261033	261733	261464	261087	261166	259860	261917	261039	262106	262258	262237	261894	261876	261614	262670	261521	261370	261299	261659	262076	262229	261586	261794	262277	261656	262033	261072	261544	261190	261910	261509	262064	261951	262088	261911	262005	261055	262067	262400	262252	262181	261760	260859	261933	262370	261438
73	262448	261718	261898	261106	261774	261660	261187	261323	260247	262105	261106	262170	262403	262415	261926	262063	261662	262785	261637	261482	261565	261732	262132	262301	261816	261835	262334	261816	262099	261269	261575	261373	262239	261586	262227	261994	262199	261943	262233	261071	262107	262442	262420	262271	262061	260924	261991	262450	261451
74	262495	261843	262005	261506	261835	261702	261490	261440	260854	262324	261310	262219	262431	262515	262201	262155	261915	262891	262437	261611	261717	261772	262302	262500	262035	262012	262447	261844	262235	261296	261757	261426	262526	261630	262246	262394	262213	261999	262290	261464	262332	262485	262447	262346	262148	260964	261994	262546	261548
75	262665	261897	262477	261556	261967	261728	261650	261613	260897	262363	261364	262241	262525	262591	262236	262222	261940	262978	262682	261747	261944	261821	262441	262593	262513	262172	262559	261920	262458	261511	262165	261731	262690	261874	262297	262499	262289	262229	262356	261732	262573	262725	262503	262527	262323	261105	262106	262641	261595
76	262703	261917	262548	261974	261972	261771	261859	261657	261376	262747	261850	262261	262646	262619	262373	262339	262192	263118	262771	261791	262247	262035	262483	262819	262905	262214	262613	262000	262503	261535	262193	261950	262725	261957	262345	262739	262385	262270	262459	261870	262630	262872	262534	262667	262500	261543	262210	262683	261809
77	262823	262352	262573	262213	262140	261865	262088	261865	261474	262773	261903	262280	262930	262797	262459	262584	262223	263216	262939	261997	262324	262057	262643	262842	262991	262305	262697	262039	262543	261998	262250	262035	262756	262001	262457	262817	262560	262326	262560	262039	262686	262908	262590	262707	262626	261771	262257	262710	262007
78	262917	262408	262735	262692	262160	261953	262194	261888	261874	262807	262129	262308	262997	263043	262516	262758	262243	263450	263209	262176	262377	262144	262693	263005	263174	262528	262872	262123	262613	262016	262372	262116	263008	262073	262532	262860	262683	262552	262627	262122	262806	263015	262640	262770	262733	261838	262300	262987	262572
79	263004	262960	263044	262759	262310	261994	262371	261953	262000	262957	262511	262697	263105	263244	262712	262816	262478	263825	263303	262226	262623	262214	262716	263215	263254	262696	262891	262214	262708	262584	262449	262171	263262	262095	262686	262988	262935	262615	262683	262207	262813	263070	262721	262935	262772	261897	262355	263088	262590
80	263047	263009	263278	262958	262348	262035	262399	262178	262070	263000	262744	262814	263170	263492	262726	262994	262559	263871	263323	262449	262855	262471	262757	263297	263293	262735	263080	262261	262788	262627	262495	262209	263333	262271	262710	263033	262966	262733	262838	262369	262876	263445	262767	262972	263157	261955	262605	263179	262624
81	263258	263052	263492	263334	262414	262081	262501	262579	262208	263256	262875	262860	263424	263516	262937	263028	262625	263873	263417	262579	262897	262512	262850	263317	263323	262826	263114	262465	262848	262877	262533	262259	263543	262305	262964	263060	263354	262863	262866	262413	262916	263550	262822	263064	263296	262192	262773	263229	262648
82	263478	263078	263543	263549	262457	262218	262528	262693	262405	263288	262981	262888	263480	263904	263010	263147	262647	263914	263512	262795	263252	262760	263144	263341	263429	262853	263217	262507	262902	263021	262568	262286	263854	262406	262993	263114	263372	262984	263093	262550	262938	263569	263043	263117	263345	262260	262809	263309	262872
83	263519	263331	263592	263628	262756	262455	262614	262731	262580	263409	263095	263057	263515	263951	263179	263181	262740	263960	263629	263087	263352	263040	263383	263517	263553	263071	263334	262565	263096	263023	262786	262332	263964	262568	263052	263291	263416	263062	263228	262570	263027	263750	263153	263191	263393	262413	262870	263343	262914
84	263544	263391	263652	263746	262767	262637	262893	262801	262601	263465	263136	263260	263567	264046	263541	263251	263117	264131	263641	263636	263522	263113	263390	263598	263746	263117	263384	262586	263148	263059	262801	262730	263999	262572	263080	263348	263454	263202	263476	262615	263312	263793	263172	263209	263481	262505	262897	263521	263123
85	263899	263445	263669	263774	262836	262667	262973	262883	262730	263506	263272	263319	263600	264061	263566	263426	263159	264294	263731	263661	263557	263286	263419	263771	263889	263214	263668	262742	263693	263338	263119	262945	264059	262705	263160	263409	263662	263246	263582	262752	263369	263827	263514	263374	263494	262509	263071	263722	263387
86	263972	263452	263919	263867	262874	262823	262992	263139	262773	263783	263363	263409	263620	264134	263646	263469	263213	264318	263922	263751	263932	263290	263534	263804	263921	263251	263711	262930	263780	263352	263298	263232	264063	262742	263223	263586	263859	263283	263656	262793	263741	263881	263547	263526	263558	262579	263129	263778	263785
87	264214	263559	263999	263977	262930	262964	263290	263511	262866	263787	263387	263413	263828	264190	263717	263487	263409	264576	263949	263996	263999	263464	263674	263999	263946	263280	263916	262951	264015	263401	263523	263251	264136	262967	263486	263628	263911	263724	263709	262808	263755	263980	263688	263758	263584	263123	263215	263842	263807
88	264280	263593	264014	264169	263198	263186	263342	263729	263414	263918	263603	263635	264007	264289	263938	263845	263442	264687	264043	264027	264161	263466	263731	264179	263960	263354	264049	263013	264194	263472	263566	263345	264181	263005	263661	263839	263937	263725	263749	263030	263801	264109	263709	263797	263625	263197	263342	263845	263837
89	264304	263595	264087	264198	263416	263391	263637	263860	263447	263970	263672	263724	264083	264334	263963	263887	264017	264691	264109	264065	264190	263596	263924	264234	264483	263529	264075	263556	264327	263543	263584	263380	264232	263329	263735	263913	264111	264253	263786	263106	263802	264137	263741	263853	263669	263311	263663	264096	263870
90	264396	263705	264364	264200	263648	263425	263693	264039	263536	264062	263702	263778	264362	264395	264041	263958	264122	264757	264282	264100	264257	263634	263955	264285	264530	263726	264164	263581	264356	263775	263778	263391	264265	263420	263786	264076	264130	264281	263825	263198	263827	264276	263777	264110	263734	263569	263786	264332	264058
91	264469	263887	264492	264227	263756	263602	263728	264249	263712	264295	263728	264055	264411	264420	264046	263982	264267	264772	264324	264139	264604	263672	264071	264313	264572	263903	264218	263813	264392	263849	263802	263560	264349	263583	263865	264112	264185	264334	263888	263253	263897	264343	263951	264147	263922	263607	264008	264463	264082
92	264559	264137	264505	264251	264035	263774	263830	264533	263824	264647	263765	264339	264632	264427	264266	264121	264307	264808	264364	264184	264639	263717	264125	264348	264817	264083	264344	263923	264433	264071	264046	263723	264518	263868	263918	264153	264348	264389	264079	263294	264005	264380	264039	264178	264073	263656	264118	264521	264123
93	264571	264300	264593	264304	264175	263925	264043	264885	264071	264733	263801	264427	264850	264495	264335	264287	264308	264864	264469	264251	264816	263783	264347	264383	264855	264104	264363	264200	264463	264105	264095	263760	264610	264051	264057	264257	264522	264557	264325	263579	264095	264441	264141	264216	264123	263694	264195	264613	264151
94	264641	264342	264619	264342	264220	264013	264214	264909	264162	264764	264037	264468	264888	264579	264393	264509	264375	264894	264756	264304	264890	263945	264588	264493	264885	264287	264502	264243	264517	264140	264328	264289	264651	264184	264229	264283	264570	264588	264607	263633	264118	264459	264381	264405	264130	263864	264543	264648	264223
95	264721	264364	264656	264376	264437	264406	264533	264955	264200	264807	264205	264538	264948	264644	264585	264584	264538	264929	264796	264337	264959	264168	264636	264535	264938	264336	264571	264489	264627	264179	264370	264444	264764	264410	264271	264426	264610	264627	264688	263668	264270	264633	264437	264446	264474	263928	264770	264946	264265
96	264741	264706	264880	264410	264500	264576	264641	265014	264418	264861	264316	264682	264986	264756	264671	264637	264626	264949	265013	264356	264999	264220	264703	264589	264970	264371	264592	264677	264649	264350	264382	264533	264819	264456	264285	264462	264793	264660	264852	263712	264636	264747	264457	264466	264547	264208	264945	264958	264303
97	264915	264744	265051	264657	264569	264857	264667	265051	264651	264875	264684	264824	265042	264814	264751	265003	264663	265020	265032	264601	265032	264309	264734	264716	264971	264383	264701	264786	264656	264573	264525	264600	264905	264578	264313	264653	264830	265026	264873	263863	264850	264937	264485	264580	264578	264431	264966	264992	264600
98	265003	264796	265118	264692	264587	264991	264696	265082	264691	265041	264688	264847	265082	264832	264784	265041	264740	265074	265081	264764	265052	264379	264830	264772	265059	264426	264828	264834	264850	264639	264545	264722	265045	264693	264504	264829	264855	265054	265044	263904	264938	264991	264703	264749	264857	264594	265139	265056	264706
99	265125	264851	265125	264865	264755	265068	264744	265131	264800	265105	264968	264883	265137	265064	265126	265121	264828	265143	265132	264818	265111	264624	264941	264807	265128	264464	264978	264869	265028	264748	264768	264745	265131	264875	264676	264896	264927	265121	265058	264427	265009	265031	264783	264837	265077	264908	265171	265063	264814
100	265166	265148	265148	264877	264848	265176	264961	265171	264842	265137	264994	265040	265172	265106	265155	265147	264978	265207	265164	264945	265123	264787	265185	264997	265135	264614	265210	264892	265191	264772	264797	264977	265155	264918	264746	264976	265094	265142	265167	264704	265049	265065	264824	264877	265115	265121	265199	265101	264867
101	265208	265188	265202	264963	265062	265214	265070	265189	265209	265168	265027	265202	265192	265211	265208	265222	265194	265231	265190	265011	265157	265070	265209	265214	265173	265023	265218	265205	265203	265138	264966	265030	265222	264946	265030	265209	265203	265209	265195	264877	265222	265174	265011	264901	265155	265154	265231	265165	265080
102	265243	265243	265243	265243	265243	265243	265243	265243	265243	265243	265243	265243	265243	265243	265243	265243	265243	265243	265243	265243	265243	265243	265243	265243	265243	265243	265243	265243	265243	265243	265243	265243	265243	265243	265243	265243	265243	265243	265243	265243	265243	265243	265243	265243	265243	265243	265243	265243	265243
TABLE C
1	267182	237010	257942	259448	263993	253633	240579	255172	244768	235798	265523	226620	220881	248060	244768	259448	261899	245481	250636	229777	229777	261739	264987	251522	224121	261893	248060	261875	261350	239795	225407	234037	213680	258499	257942	245481	262179	261823	226620	250868	255172	258706	254198	225674	253937	263341	248182	248182	265523
2	312849	293027	281508	295941	310890	303985	315019	309996	304210	296263	313733	280697	304142	306978	294489	307503	306669	310459	301583	282932	311728	303174	310885	310608	278704	293240	304413	316348	305995	314359	312349	292033	288425	308003	313001	305363	308839	285635	287543	303246	307558	308278	299109	311352	299852	309510	299514	318884	299634
3	336173	331524	322424	324190	332199	329085	346872	326263	338164	313297	330808	314813	306150	333158	330846	318928	335694	323487	303363	330750	330869	346077	326736	340556	330498	324438	335142	338051	332721	337395	336702	320745	322416	339041	333119	331244	332484	320632	319363	331802	333121	328036	314288	331449	331950	331566	328035	342685	320119
4	347851	344842	340035	344424	345201	343585	356541	346375	351389	332568	346834	342379	331088	346708	348388	344131	349506	341770	334781	343367	335830	357361	344572	354226	333175	335129	347986	339557	348757	348459	339632	337561	345155	351513	348071	345917	346836	338973	340794	350926	347853	341901	335993	344805	344701	346037	347072	358995	335952
5	356757	359294	350191	354796	354195	353833	362142	357840	365205	343199	358378	354016	350560	355800	360657	357209	359368	350628	353046	357016	341121	366893	355917	363030	342918	341894	358107	350192	359045	360103	354428	353520	352339	359690	353425	357278	357060	351438	349377	357563	358369	350557	347161	354366	350955	357025	356900	366898	348819
6	362473	365979	356660	361617	363380	361115	369948	365156	365681	349266	368340	360830	354599	362416	373926	365704	365209	357222	357368	364355	354504	374431	366597	372729	357378	353414	364467	359765	367952	364271	363890	361039	367853	367161	359846	364803	358058	359059	351388	363174	360063	358609	348687	357442	352132	363395	365087	375676	361177
7	366872	372340	365930	367689	369835	370107	374893	371981	372679	355755	370892	370912	362246	368558	376976	370109	372320	365015	363883	373570	361858	376901	374045	377168	365760	364985	372183	366834	372664	365909	370011	371110	371671	369847	367927	368676	364524	363866	356957	373415	372856	361645	358973	363373	359368	368499	367478	379966	365485
8	369607	375428	376439	368573	375285	373888	379857	375729	378424	356493	374037	375716	368261	373365	380890	373945	374647	369324	364383	378607	367382	378727	378069	381020	372419	372235	376647	371243	376822	372938	375971	371889	376284	375012	377905	369997	370423	373665	362658	377978	375260	370408	363304	369173	364774	374690	373011	383670	371305
9	375384	378938	379075	370770	378619	378827	383157	378426	382044	362291	376966	378558	370763	378999	383358	374799	377059	371522	371093	381471	371039	379502	379943	383389	376999	374447	381204	375848	378674	374613	380558	374760	379339	379322	381310	376365	377453	374797	375429	380843	378911	379020	370515	371498	372187	377708	377992	386676	376360
10	379070	380284	380061	374468	379252	379967	385832	382417	384412	375328	378038	381401	375246	381635	384374	375911	387006	375152	375035	382229	372578	383812	380426	383930	382607	379252	385245	378345	380680	378696	382458	376298	382401	379997	384798	380339	381169	378495	377870	383959	380269	381097	374456	372793	379979	383443	379411	388315	379959
11	380921	381526	383354	375490	382495	380599	387805	388846	386696	380079	382000	384938	379731	384295	387359	380068	389120	379096	379385	383858	373343	385345	383296	386039	388024	382074	386875	382165	383503	380714	382816	379502	385169	380120	388979	382333	385027	379550	381272	387047	381781	384591	378468	377792	383532	391776	382769	388960	382879
12	383450	384897	384190	378630	384690	383441	390118	390406	388656	381198	385887	387408	380198	387091	387954	383899	389976	380163	382444	386120	375215	386320	384914	386709	390097	385844	389211	384219	384385	382812	384433	382147	386530	384654	390820	382791	386165	386291	384661	387918	384843	387859	383624	384015	387507	392820	384892	389562	384828
13	384786	389733	388948	382262	387167	387860	392278	391843	390698	385384	388366	388605	382619	389282	389034	386002	392330	384041	383612	389556	377654	388623	386870	388398	392251	386088	391603	385501	386976	385925	386984	382746	387156	386886	391433	385450	388840	388487	388411	390628	385488	390127	384411	386062	388837	395119	389040	389804	385393
14	385305	390434	390973	384530	388490	390366	393403	392738	392354	387319	391119	389201	385102	390077	390863	386724	393520	387784	387503	390586	381865	390371	386958	389809	393714	389030	392896	387323	387680	387415	389551	386099	388976	389254	392838	387216	390654	390755	390143	391948	387139	392289	384521	388129	390494	395845	390190	391874	388598
15	387706	390752	392455	386961	390863	392778	394812	393304	393563	389794	391290	391378	387514	390505	391568	387001	395643	388469	389208	393824	385923	392585	389571	390861	395807	390640	395875	389013	388090	387929	390747	389047	389386	390009	393339	388338	391413	391650	391362	394668	388204	394809	388059	388426	394215	396848	390395	393537	389902
16	391243	392543	394442	389124	391161	393373	396248	394463	395501	391549	392247	391991	388581	391616	394529	388875	396966	388864	390621	394656	388082	392810	390821	391378	396774	392641	397000	391722	390457	390957	392444	389746	389924	390840	394062	390609	395048	394678	391978	395066	389909	396528	389311	390662	395650	398137	390669	394041	393019
17	391761	395239	396348	390605	393068	394078	396687	395958	396602	394026	394795	392659	389140	391978	396126	390342	397720	392565	392274	395579	389619	394968	392694	393191	397036	393666	397807	393361	391071	392723	395112	391565	391647	393218	396260	391454	395462	395120	394284	396548	391590	397529	391390	392239	396934	398869	392019	395817	393732
18	393872	395692	397617	391323	393645	395710	397274	397102	397282	395267	395494	392929	390254	392237	396634	391116	398132	394224	394160	396007	391537	395388	394500	395948	397756	394480	398235	393579	393989	394444	396617	392632	391844	393990	396596	392904	395760	395342	394581	397944	393348	398469	392671	392700	398073	400248	392193	396955	394140
19	394119	397130	397971	392338	395126	397372	397774	398471	398054	397659	396747	393517	396205	393054	398530	391282	398600	395811	396592	396683	394605	397094	396175	396379	399175	396070	399487	394891	395307	395637	397290	394455	393518	394489	397572	392996	397420	397319	394956	399006	394814	398625	392960	393262	399460	401178	393554	398291	395767
20	394676	397348	399901	393143	396715	397928	397959	399297	399263	398083	398645	395248	397420	395988	398850	392109	400003	396112	397055	398194	395199	398002	396632	398039	399663	397878	399617	396288	395921	397527	398417	396292	393977	396359	398755	393399	398010	397719	395855	399262	397816	399311	393460	395761	399729	402327	396131	399412	396070
21	396149	397722	400298	395757	397364	398472	400925	399788	399494	398602	400112	396063	398595	397104	400844	393571	400840	397172	397303	399293	395558	399211	397440	398374	400858	398912	399916	396507	398445	398538	398813	397319	395099	397623	400032	393892	399272	398967	396858	400454	398092	401358	395314	396795	401216	402500	396672	400127	396236
22	397971	399018	401018	397038	398196	400100	402852	400515	400422	399009	400713	396598	399241	398454	401873	394663	401194	397645	397513	399990	396973	399553	398575	399653	401541	399210	401006	398341	398988	398920	399746	397813	396082	399066	401086	394143	401577	399090	398264	400879	399748	402315	396552	397121	401797	403707	396897	401478	397116
23	398123	399448	401549	397666	400255	400892	402954	402102	400911	399926	401642	398477	399715	399285	402280	396350	401521	398519	398735	400568	398055	400206	399238	400194	402473	399629	401284	398860	400794	399322	400916	398179	397527	399853	402299	394392	402671	400378	399025	401819	400822	403918	396659	398473	402394	404445	398624	401789	397582
24	399662	399698	402634	398708	401671	400982	403681	402627	401842	400217	401720	398645	401008	400095	402376	397002	401938	399357	399172	401455	398499	400825	399779	400362	402739	400170	401541	400635	402018	400336	402393	398416	400914	400201	402648	394581	404203	400656	399251	402286	401114	404536	397725	399289	402796	404649	399028	402305	398320
25	400751	400422	402737	400669	402625	401927	404473	403258	402170	400511	402602	399544	402437	401507	402669	397294	402168	399857	400245	402462	398935	402337	399954	401207	403789	401265	402115	401472	402714	400656	402640	399882	402369	401149	402825	397236	404575	401897	400055	402863	402707	404899	397854	399927	403778	404899	401401	403408	398805
26	401117	401408	403547	401148	402772	402180	404655	403789	403523	400910	403269	400233	404172	402201	403506	398036	402380	400796	401003	402668	400107	402419	400575	401557	405060	401937	402365	402656	403443	400822	402855	400055	402759	401432	404620	398060	405095	402910	400135	403230	403490	405111	398878	400383	404205	405561	402983	404313	399099
27	403863	401617	403708	401278	403863	402888	404926	403908	403830	401867	404138	401657	404667	403807	404456	398376	402504	401525	401555	404172	400324	403224	400749	401860	406330	402050	403351	402947	403822	401714	403080	400192	403544	401513	405423	398997	405528	403323	401137	403877	404306	406123	399266	400541	405045	406529	403428	404485	399390
28	404606	401701	404060	402151	404570	403444	405324	404737	405077	402650	404756	402116	405629	404016	405354	398895	403380	402537	401748	405158	400632	404215	401824	403017	406399	402320	404004	403743	404170	403007	403376	400709	403612	403239	405583	400089	406286	403409	401415	404073	404936	406475	401805	401521	405246	406822	404960	405354	402339
29	404775	402035	404644	402446	404795	403728	405556	405409	405991	403166	405443	402252	406294	404949	406276	399269	404005	403389	402151	405396	401083	404440	402803	404138	406761	403606	404473	403912	404258	403869	405614	401520	404086	403322	405986	400998	406693	404529	402171	404339	406120	406735	402795	401776	405328	406915	405890	405679	403936
30	404926	403057	405588	404985	405026	404534	406154	406088	406988	403320	405945	404115	406559	405101	406558	400324	404140	403872	402316	405643	401445	405231	403255	404650	406874	404101	404655	404772	404509	404700	406207	404929	404251	403538	406136	401194	406830	405277	402571	404478	406269	407206	403615	402179	406052	407222	406020	405773	405397
31	405048	403864	405662	405522	406207	404676	406329	406283	407403	403543	406148	404382	406985	405535	407135	401647	404241	404983	402996	405842	401577	405347	403523	405339	407144	404243	404956	405630	405612	405274	406381	404970	404713	403688	406471	401356	406982	405689	402824	405323	407144	407455	404033	402315	406164	408193	406214	405960	405526
32	406028	404061	405863	405597	406521	405571	406880	407313	408318	404974	406978	404482	407393	406074	407453	402208	405697	405856	403236	406030	402474	405583	404615	405975	407813	404404	405443	406217	406093	405478	407342	405683	404959	404355	407387	402581	407122	406079	403392	405533	407199	407738	404334	403508	406254	408262	406865	406699	406138
33	406814	404880	406576	406168	407542	405727	406960	407640	408782	405389	407058	405066	407892	406963	408115	402554	406443	406116	404339	406429	402648	405740	405516	406023	408138	404589	406371	406479	406450	407485	408453	406036	405344	406347	407683	403475	407252	406694	403724	405958	407859	407820	405707	405071	406382	408931	407985	407437	406870
34	407079	405208	407853	406892	408169	407128	407600	407890	408992	405486	407245	407834	407921	407386	408229	402891	406762	406234	404578	407304	404230	406053	406718	406276	408223	405112	406738	407057	406635	407645	408529	407421	405794	406795	408060	404067	407480	407236	404811	406158	407967	408256	406441	405724	407702	409351	408566	407957	407022
35	407777	405686	408100	407392	408931	407638	407846	407966	409094	405599	407389	408032	408515	408029	408991	403035	406957	406346	405521	407494	405228	406348	407390	406451	408287	405811	406823	407172	406950	407732	408652	407722	406455	407908	408877	404144	408303	407383	405108	406271	408917	408760	406613	406037	408146	409431	408863	408350	407169
36	408372	406720	408459	407920	410232	407747	408590	408089	409765	406159	408115	408208	408713	408837	409660	403392	407427	406695	405716	408022	406362	406576	407888	406795	408591	406062	407172	408383	407710	407779	409188	408601	407021	408482	409050	404873	408678	407923	405317	406677	409870	409255	406737	407064	408909	409985	409111	408762	407889
37	408867	407378	408721	408563	410762	408839	408779	408951	410518	406260	408337	408710	409806	409496	409876	405291	407877	406704	405898	408394	406829	407041	408074	407228	409165	406205	407765	408758	409055	408666	409428	409637	407798	408543	409389	405086	409097	408346	405947	406968	410068	409929	407640	407958	409462	410255	409683	408857	408791
38	409096	407542	409156	408786	410931	409347	410101	409488	411044	406679	408998	409611	409958	410485	410303	405479	407975	407054	406111	409145	407212	407180	408454	407990	409415	406633	408046	409156	409663	409700	409965	410205	407904	409418	409566	405180	409727	408434	406090	407052	410176	410218	408403	408254	409804	410804	409733	409606	408978
39	409263	408767	409346	409407	411267	409489	410617	409836	411248	406825	409070	409733	410624	410612	410415	405796	408831	407206	406846	409213	407845	407607	409063	408249	409942	406763	408305	409430	409944	409808	410084	411029	408220	409585	410271	405303	409849	409108	406365	407358	410763	410729	408477	408965	409882	411025	410377	409979	409051
40	409597	408869	409743	410471	411641	409596	410865	409907	411433	407016	409672	410257	410765	410658	410694	406174	409003	407356	407448	410009	408214	408060	409153	409121	409986	407116	408333	410031	410547	410121	410615	411611	408343	409668	410357	405783	409973	410085	406680	407766	411078	411286	409203	409439	410772	411611	410618	410467	409938
41	409614	408917	409883	410847	412119	410240	411777	410436	411835	407211	409815	410574	410860	410808	410783	406390	409403	407826	408516	410074	408443	408165	409551	409258	410474	407183	408846	410115	410641	410207	411341	411793	408422	410435	411490	406349	410462	410418	408201	408222	411271	411518	409303	410778	411015	411725	411230	410680	410426
42	410398	409497	410109	410940	412642	410422	411899	411574	411946	407283	409886	410914	411112	410892	411170	406518	409898	408057	409182	410429	408494	408833	409902	409504	410785	407615	409882	410187	410709	410403	411419	412327	408883	410635	411661	406757	410622	410514	408328	408493	411322	411623	409564	410976	411563	411807	411612	411305	410891
43	410741	409939	410450	411185	413722	410841	412335	411735	412008	407430	409941	411126	411646	411187	412060	408481	410124	408830	409748	410470	408941	409886	410430	409899	411273	408028	411121	410326	410865	410506	411950	412411	409238	411050	411744	407159	410730	411062	408470	410897	411656	412031	410171	411739	411845	412429	411711	411538	411296
44	411888	411102	410628	411300	414027	411329	413000	412064	412339	408475	410071	411925	412097	411439	412205	408591	410225	409993	409897	410866	409693	410139	410833	410062	411894	408126	412218	411632	410932	411067	412867	412672	409397	411324	412189	407610	410776	411580	408565	410941	411714	412216	410467	412175	411959	412897	411913	412272	411428
45	412327	411639	410735	411610	414220	411466	413350	412699	412879	408744	410369	412408	412452	411986	412488	409038	410494	410125	410600	411224	410549	410202	410846	410264	412221	408375	412321	411674	411417	411214	413157	413750	409480	412378	412747	408059	410963	411697	409083	411121	411794	412250	410661	412346	412526	413296	412139	412423	411883
46	412411	411718	410809	412118	414783	412051	413392	412925	412978	409036	410865	412826	412755	412194	412833	409797	410656	410269	410637	411298	411080	410566	410911	410568	412305	409005	412677	411793	411551	411490	413275	413951	409603	412545	412895	408688	411259	411847	410551	411350	412059	412324	411243	412378	412634	413365	412763	412527	412044
47	412610	411919	411086	412293	414942	412202	413510	413358	413376	409391	411040	413332	412901	412285	413156	410394	410822	411185	411052	411432	411752	411033	411091	411317	412617	409509	413412	412073	411879	411951	413681	413989	409741	413661	412968	409040	411338	412705	410604	411909	412344	412478	411696	412914	412770	413455	412886	412954	412103
48	413310	411987	411439	412430	415326	412835	413692	413801	413387	409973	411402	413382	413389	412705	413832	410807	411110	411480	411425	411943	411951	411233	411188	411734	412833	409646	413516	412169	412439	412125	414375	414363	410582	414137	413505	409856	411538	413217	411464	412005	412423	412523	411911	413562	413372	413920	413392	413262	412197
49	413395	412044	411914	412554	415374	412899	413855	414431	413422	410153	411523	413506	413474	412936	414035	411687	411414	411640	412175	412175	412102	411531	411244	411822	412954	409902	414406	412619	412488	412586	414837	414500	410823	414261	413918	410306	411765	413730	411471	412153	412674	413119	411974	413763	413519	414083	413960	413319	412327
50	413909	412329	412011	412635	415475	412934	414285	414876	413751	410270	411812	413662	413554	413154	414181	412163	411640	412168	412380	412430	412175	411869	411330	412019	413028	410134	415105	412699	412568	412868	415026	414825	411084	414876	413998	410438	411929	413792	412464	412316	412870	413664	412120	414091	414052	414395	414473	413505	412658
51	414413	412419	412429	413388	415734	413884	414388	415127	414378	410774	412264	413954	413729	413232	414354	412487	411724	412337	413319	412529	412245	411938	411789	412136	413219	410260	415329	413136	413248	414052	415144	414945	412008	415312	414709	410712	412135	414186	413081	412387	413362	413807	412242	414173	414560	414508	415000	413708	413448
52	414833	412524	412877	413843	415799	414349	414488	415593	414773	411194	412505	414003	414482	413401	414503	412905	412150	412643	413588	412945	413182	412419	411862	412613	413303	410521	415826	413272	413622	414645	415213	415095	412420	415404	415146	411290	412731	414288	413139	412759	413439	413914	412540	415093	414890	414634	415110	413933	413512
53	415087	412752	413809	413882	416213	414756	415140	415766	414841	411277	412990	414086	414588	413535	414539	413063	413237	412949	413913	413362	413521	413056	412597	413597	413760	410612	415930	413387	414024	415593	415512	415165	412540	415440	415630	411427	412925	414688	413567	412915	414199	414105	412713	415289	415116	414714	415648	414016	413652
54	415188	413581	413971	414080	416298	415282	415590	415867	414906	411773	413178	414143	414795	413600	414631	414016	413783	412986	413918	413393	413568	413336	412737	413764	413824	410711	415973	413632	414141	415914	415815	415319	412735	415751	415684	411544	413524	414755	414491	414092	414281	415042	413090	415402	415240	414763	416048	414070	414101
55	415433	413608	414201	414219	416465	415350	415722	416207	415167	411816	413702	414168	414916	414209	415102	414244	414222	413144	414103	414052	413900	413431	412895	414330	413957	410898	416261	413785	414875	416041	415906	415455	412872	415793	416151	411785	413575	414923	414882	414293	414464	415132	413140	415607	415693	414890	416543	414733	414278
56	415681	413899	414490	414418	416908	415441	415984	416345	415433	411868	413909	414683	415368	414475	415147	414799	414542	413281	414411	414133	414019	413461	413423	414353	414238	410972	416357	413882	414990	416109	416014	415712	413263	416000	416213	412609	414164	415025	414944	414801	414884	415558	413705	415682	416104	414989	416619	414911	414379
57	416128	413954	415243	415004	417079	415519	416000	416443	416323	412041	414132	414835	415483	414547	415514	414843	414624	413693	414495	414356	414105	414170	413701	414629	414293	411299	416471	414349	415267	416221	416086	416174	413348	416071	416390	412691	414236	415273	415070	414860	414985	415697	414206	415901	416239	415543	417031	415222	414457
58	416184	414171	415270	415103	417307	415654	416148	416555	416519	412146	414660	415410	416159	414881	416256	414958	415045	413817	416239	414445	414438	414646	414203	414862	414619	411385	416726	414634	415475	416910	416176	416644	413433	416403	416455	413169	414345	415409	415238	415190	415455	416026	414412	416058	417406	415600	417395	415328	415475
59	416393	414660	415508	415623	417337	416122	416249	416595	416854	412611	414821	415548	416279	415582	416307	415295	415116	414271	416387	414569	414596	414687	414280	415003	415143	411640	417341	414824	415586	416947	416278	416663	413463	416575	416513	413467	414800	415731	415496	415359	415945	416383	414463	416155	417450	415725	417536	415353	415992
60	416514	415743	415571	415787	417728	416199	416542	416711	416930	413597	414942	415679	416327	416485	416383	415430	415446	414632	416630	414877	415304	415146	415301	415133	415799	412606	417423	414994	415980	417037	416462	417429	413543	417006	416726	413945	415077	416375	415630	415705	416042	416392	414992	416521	417584	415959	417591	415402	416246
61	416858	415803	415828	415882	417826	416439	416873	416977	417263	413914	415017	415737	416738	416865	416705	415703	416119	415071	416746	415398	415561	415222	415737	415252	415923	413600	417598	415063	416164	417512	417167	417712	413933	417208	416922	414399	415560	416750	416024	415767	416538	416478	415325	416561	417697	415995	417677	415520	417197
62	417182	416229	416483	416282	417865	417068	417348	417007	417900	415157	415420	415824	416919	417308	416815	416253	416282	415722	416969	415667	415644	415647	416161	415441	416457	414346	417644	415241	416364	417756	417341	417785	414098	417373	417145	414878	415818	417041	416547	415816	416544	416528	415796	416574	417728	416118	417962	415640	417397
63	417855	416361	416560	416333	417913	417444	417465	417481	418016	415292	415793	416092	417018	417467	417118	416474	416352	415843	417280	415737	416202	417400	416269	415856	416518	414542	417925	415353	416470	418089	417651	417824	414532	417685	417191	415089	416250	417096	416846	416015	416908	416922	415878	416652	417782	416369	418141	415987	417478
64	418417	416523	416614	416384	417947	417512	417843	417569	418173	415960	416014	416236	417686	417543	417203	416764	416606	416164	417303	415822	416270	417503	416302	416130	416587	414654	418093	416283	416553	418172	417780	417952	414917	417826	417884	415219	416657	417409	417113	416479	417296	417055	415991	416820	417902	416830	418238	416029	417914
65	418484	416677	417536	416458	418008	417583	417887	417957	418307	416222	416111	416718	417742	417579	417342	417463	417148	416204	417747	416259	416306	417549	416362	416377	416735	414822	418142	416593	416856	418493	418019	418219	414989	417925	418077	415653	416716	417665	417355	416631	417450	417154	416404	417172	418018	417182	418435	416223	418030
66	418576	416706	417593	416909	418547	418079	418831	418084	418474	416626	416241	416779	417885	417765	417398	417558	417275	416442	418154	416510	416439	417672	416413	416424	416816	415540	418581	416730	416916	418556	418281	418332	415111	417984	418181	415735	416833	417700	417603	416984	417516	417462	416657	417304	418169	417337	418486	416479	418070
67	418727	416770	417667	417781	418623	418219	418872	418315	418480	416689	416254	416908	417937	418388	417489	417907	417536	417013	418332	416586	416550	417773	417737	416468	416877	416540	418639	417174	417105	418661	418496	418748	415167	418095	418293	416412	417245	417788	417964	417050	417727	417512	416737	417496	418444	417612	418562	416819	418392
68	418833	416835	417910	417990	418758	418282	418928	418383	418582	416751	417201	417277	417972	418774	417814	418014	417560	417134	418549	416907	416662	418230	418022	416488	417052	416948	418992	417253	417540	418828	418588	418834	415222	418403	418555	416523	417682	418005	418110	417512	417748	417568	416765	417521	418564	417779	418713	416889	418481
69	419171	417590	418116	418473	418861	418320	418993	418509	418620	417156	418141	417698	418032	419072	418312	418339	417614	417212	418875	417063	417112	418337	418181	416838	417392	417545	419193	417566	418216	419155	418939	418865	415478	418813	418609	416549	417728	418098	418185	417805	417796	417618	416827	417547	418659	418119	419205	416964	418609
70	419401	417763	418546	418642	419016	418439	419022	418652	418722	417747	418566	417782	418146	419177	418645	418425	417700	417296	418962	417479	417204	418382	418250	417390	417680	417608	419386	417834	418333	419191	419042	419322	415946	418857	418961	416638	417988	418211	418376	418121	417850	417642	417282	417603	418848	418224	419463	416969	418711
71	419608	417868	418607	418723	419054	418590	419238	418707	418984	418068	418622	418190	418353	419251	418985	418461	417847	417885	419134	417538	417233	418490	418445	417449	418040	417638	419469	418250	418391	419355	419091	419385	416099	419241	419338	417188	418398	418333	418577	418219	417936	417817	417655	417728	418936	418408	419613	417120	419111
72	420104	417947	418749	418778	419237	419239	419279	419024	419319	418128	419126	418267	418396	419339	419137	418849	418162	417973	419209	417876	417367	418821	418510	417729	418151	417814	419635	418886	418784	419392	419169	419437	416620	419389	419491	417393	418530	418536	418958	418304	417968	417866	417704	417802	419097	418413	419759	417206	419332
73	420149	417982	418951	418832	419299	419431	419414	419654	419477	418268	419179	418703	418508	419397	419395	418912	418183	418124	419400	418820	417439	419267	418659	417781	418401	417957	420069	418985	418835	419509	419241	419549	416909	419571	419988	417429	418932	418694	419017	418352	418241	418001	417821	417837	419426	418833	420109	417326	419725
74	420251	418090	418976	419053	419350	419721	419471	420102	419531	418414	419216	418734	419262	419743	419850	419078	418404	419007	419584	419361	417760	419314	418870	417890	418451	418010	420141	419031	418910	419741	419376	419982	417008	419727	420040	417459	418990	418789	419125	418730	418294	418084	418057	417908	419509	418919	420418	417513	420229
75	420293	418171	419247	419118	419629	419785	419539	420237	419584	418680	419274	419111	419273	419955	420195	419154	418817	419160	419624	419428	418164	419445	418897	418009	418501	418218	420201	419518	419070	420070	419793	420071	417044	420087	420121	417614	419434	419040	419544	418851	418509	418243	418219	418211	420066	419147	420513	417586	420266
76	420379	418498	419410	419235	419821	420045	419785	420336	419651	419071	419300	419219	419343	420001	420364	419410	418981	419572	419644	419478	418584	419490	419056	418405	418574	418260	420242	419544	419231	420139	419836	420210	417515	420253	420313	417687	420253	419571	419627	419372	418591	418323	418384	418827	420277	419197	420574	417765	420311
77	420452	418662	419773	419911	420094	420139	420429	420640	419688	419193	419501	419336	419477	420170	420418	419465	419092	419823	420117	419808	418953	419908	419399	418449	419219	418615	420546	419699	419391	420216	420257	420429	417935	420333	420386	417903	420257	419601	419735	419383	419229	418480	418471	418887	420404	420017	420894	417853	420442
78	420768	418703	419899	419948	420404	420768	420796	420712	419816	419371	419524	419534	419543	420464	420465	420009	419445	419964	420278	420074	419119	420194	419702	418606	419456	418974	420683	420344	419435	420528	420657	420477	417963	420412	420518	417989	420598	419726	420108	419484	419528	418525	418772	419285	420555	420132	420939	417905	420784
79	420829	419038	419949	420528	420886	420964	421252	420749	419913	419442	419920	419754	419624	420929	420533	420124	419840	420113	420315	420125	419145	420233	420386	418875	419587	419387	420799	420418	419696	420554	420771	420548	418028	420602	420554	418133	420742	419774	420161	419612	420317	418561	420650	419441	420583	420189	421080	418375	421020
80	421021	419187	420026	420660	420936	421127	421367	420849	420114	419492	420006	420070	419955	421103	420594	420367	419903	420691	420674	420184	419444	420238	420469	418916	419709	419416	420889	420543	419770	420980	421488	420872	418152	420606	420603	419005	420884	420032	420186	419711	420406	418587	420730	419594	420628	420492	421124	418402	421586
81	421067	419247	420074	420731	420959	421376	421718	421174	420178	419552	420049	420490	420580	421158	420703	420437	419986	421128	420716	420818	419547	420316	420513	419338	419785	419463	421106	420647	419844	421138	421550	421031	418317	421260	420651	420667	420970	420254	420276	419760	420474	418658	420889	419669	420870	420527	421166	418701	421890
82	421197	419327	420171	420769	421170	421548	422024	421316	420254	419577	420171	420673	420902	421291	421557	420476	420079	421475	420763	420843	419721	420336	420628	419410	419873	419498	421132	420749	420223	421202	421657	421446	418706	421556	420763	420816	421015	420318	420329	419957	421058	418754	420991	419974	420924	420569	421668	418747	422206
83	421292	419771	420572	420846	421240	421888	422090	421354	420353	419893	420281	421239	420975	421642	421664	420612	420673	421692	420853	420980	419840	420685	420736	419503	420070	419534	421155	420863	420331	421270	421786	421494	418973	421958	421383	420845	421037	420365	420407	420449	421303	418842	421064	420060	421006	420766	421673	419145	422280
84	421615	419873	421243	420915	421348	421932	422173	421478	420643	419941	420779	421354	421092	421762	421974	420618	420698	421901	420897	421088	420107	421092	420817	419737	420075	419625	421473	420896	420396	421447	421890	421578	419097	422023	421445	420921	421097	420537	420443	420497	421340	418916	421134	420095	421108	421200	421858	419765	422434
85	421867	419919	421336	420940	421586	422012	422300	421496	420941	420360	421367	421403	421317	421807	422468	421426	420914	421954	421300	421187	420520	421146	421178	420097	420159	420256	421724	421072	420987	421605	421899	421763	419478	422322	421797	421238	421178	421153	420616	420834	421375	419433	421138	420265	421143	421281	421904	420037	422481
86	422129	420174	421434	421016	421626	422056	422366	421722	421042	420718	421462	421541	421459	421856	422523	421810	420960	421990	421375	421285	420583	421266	421731	420402	420215	420602	421885	421607	421331	421670	421954	422010	419653	422365	421902	421847	421285	421448	420646	420986	421512	419560	421197	420463	421222	421457	422039	420584	422553
87	422172	420559	421598	421325	421810	422126	422601	421749	421500	420788	421874	421932	421582	422016	422598	421919	421289	422052	421424	421341	421114	421344	421792	420522	420462	420627	421957	421660	421417	421718	421991	422075	419804	422401	422097	422014	421433	421517	420710	421099	421537	419715	421274	420755	421437	421814	422086	420688	422646
88	422305	421091	421826	421365	421885	422710	422621	422004	421541	421029	421935	422336	422128	422198	422711	421963	421774	422144	421500	421924	421204	421673	421853	421094	420582	421507	422051	421784	421545	422128	422035	422180	420607	422696	422157	422268	421636	421663	421090	421169	421936	419786	421294	421080	421483	421918	422166	420807	422709
89	422351	421441	421985	421535	421958	422789	422810	422050	421767	421436	422034	422373	422170	422454	422796	422031	421915	422178	421576	421980	421500	421839	422062	421336	420698	421890	422106	421807	421585	422148	422134	422525	420868	422986	422277	422332	421707	422019	421414	421305	422046	421458	421397	421291	421777	422148	422202	420839	423032
90	422423	421759	421993	421879	422087	422866	422860	422170	421931	421641	422083	422500	422329	422759	422921	422083	422199	422315	421595	422593	421578	421887	422219	421348	421261	422062	422154	421862	421734	422304	422219	422590	420932	423114	422336	422437	422012	422401	421549	421591	422192	421856	421942	421693	422089	422264	422260	420978	423165
91	422479	422324	422025	422448	422286	422899	423339	422212	421975	421666	422431	422677	422350	422782	423067	422152	422255	422358	421994	422650	421897	422027	422344	421655	421302	422332	422392	422099	421903	422352	422277	422712	421562	423207	422517	422636	422088	422492	422093	421632	422355	422006	422069	421704	422729	422579	422298	421274	423421
92	422561	422620	422375	422696	422393	422903	423355	422250	422075	421752	422619	422714	422453	422860	423375	422171	422584	422703	422132	422851	422031	422071	422639	421755	421880	422444	422526	422150	422200	422424	422654	422794	421752	423411	422540	422707	422328	422628	422141	421739	422711	422112	422273	421819	422812	422601	422434	421517	423454
93	422662	422854	422419	422886	422437	422935	423402	422603	422124	422205	422743	423033	422774	422966	423435	422264	422626	422743	422534	423120	422675	422092	422675	421809	421950	422668	422899	422505	422326	422651	422724	422827	421855	423434	422573	422775	422336	422945	422322	422096	422772	422206	422329	422064	423103	422705	422494	421915	423578
94	422932	422903	422473	423009	423076	423113	423443	422999	422521	422303	423053	423131	422954	423143	423563	422558	422746	422830	422569	423435	423050	422443	422861	421859	422096	422710	422953	422564	422562	422988	422972	422967	422184	423586	423055	422779	422620	423056	422818	422223	422952	422500	422725	422475	423157	422770	422645	422078	423609
95	423033	422995	422797	423063	423529	423157	423511	423180	423061	422539	423111	423165	423222	423564	423645	422633	423103	422872	422907	423506	423403	422482	422956	421935	422405	423121	423024	422633	423129	423041	423010	423039	422469	423640	423301	422821	422656	423319	422916	422405	422996	422803	422834	423116	423511	422915	422943	422239	423632
96	423197	423063	423011	423170	423812	423229	423609	423205	423177	422608	423192	423210	423269	423809	423760	422690	423281	422954	423026	423564	423563	422938	423126	422335	422818	423149	423042	423401	423198	423077	423183	423323	422619	423684	423597	422864	422780	423393	423045	422802	423091	423008	422888	423197	423535	423061	423489	422526	423732
97	423514	423440	423118	423622	423855	423599	423632	423255	423355	422956	423360	423284	423554	423907	423780	422723	423379	423352	423061	423624	423569	423100	423243	422879	422836	423328	423216	423417	423282	423409	423231	423442	423178	423928	423723	422986	423067	423725	423119	423120	423402	423134	422934	423333	423574	423371	423800	422835	423772
98	423573	423459	423450	423831	423927	423622	423739	423733	423375	423102	423364	423451	423570	423986	423826	422809	423672	423448	423201	423709	423653	423294	423566	423206	423163	423573	423599	423665	423920	423465	423461	423838	423445	423966	423957	423044	423364	423781	423185	423661	423472	423244	423397	423600	423610	423452	423942	423602	423846
99	424036	423756	423763	423902	423996	423946	424018	423997	423773	423493	423645	423744	423618	424092	423831	422853	423782	423517	423514	424007	423697	423363	423638	423260	423619	423631	423878	423812	423999	423582	423531	424052	423591	424037	424103	423139	423443	423945	423309	423974	423795	423808	423710	423646	423757	423992	424058	423707	424020
100	424068	423823	423851	423937	424100	424092	424037	424028	423839	424058	423782	423800	424082	424134	423864	423185	423928	423702	423823	424039	423906	423608	423914	424029	423675	423939	424156	423850	424062	423865	423569	424094	423697	424132	424140	423192	423497	424004	423620	424055	423875	424042	424019	423738	423903	424126	424106	423775	424076
101	424094	423942	423895	424182	424148	424192	424147	424159	423921	424172	423895	424045	424148	424170	424174	423580	424195	424165	424120	424192	423942	424004	423984	424182	424072	424087	424214	424108	424108	423921	423849	424175	423766	424170	424199	423454	424055	424040	424072	424186	424185	424112	424072	423884	423935	424162	424148	423812	424112
102	424218	424218	424218	424218	424218	424218	424218	424218	424218	424218	424218	424218	424218	424218	424218	424218	424218	424218	424218	424218	424218	424218	424218	424218	424218	424218	424218	424218	424218	424218	424218	424218	424218	424218	424218	424218	424218	424218	424218	424218	424218	424218	424218	424218	424218	424218	424218	424218	424218
TABLE D
1	145056	175329	177831	177459	181553	168897	180044	178722	180342	157772	178303	179485	141941	164384	151160	154046	173379	176900	154375	161756	145121	163880	163581	173205	154016	148848	164494	145338	154375	169346	169346	168897	154016	174398	162781	179340	168671	176900	142571	164904	159253	181982	167741	143070	150029	164494	179340	153118	147590
2	193692	208873	211425	213908	221954	204067	201161	215963	213808	194153	211620	209715	197543	209552	198201	191952	215648	212683	211536	202956	207192	198644	200356	216418	206118	191288	201696	179515	188607	209664	208103	215474	191357	208374	203280	216549	203735	211292	186765	215690	207933	213510	217453	198300	211367	210660	220598	201876	200042
3	217449	230679	228494	220780	234992	218472	224072	229053	229684	213384	233372	226606	215845	225722	228359	216962	229872	227026	215750	228040	222842	224178	222640	232829	222379	215793	220169	205298	208039	227872	225096	231467	226186	223967	221219	232968	227688	232375	219278	233405	229307	228699	227787	217056	226270	226756	233635	229342	228326
4	228430	237223	237296	235215	245341	227263	228399	233677	239488	227883	239875	239350	231313	234352	237747	237671	241908	233132	234903	241072	241863	242861	237469	241142	235708	233295	238860	217279	225411	239190	242409	240546	239508	236947	231929	237905	242811	239228	236639	243378	241469	241907	238294	234709	239177	236283	243981	238299	239256
5	237641	245241	245637	244477	251598	245836	232886	241479	249697	243724	243820	245664	235990	243010	243908	245039	247367	243054	238907	248235	248597	249261	241711	250837	237634	247850	247755	239805	234270	246042	247789	249180	245709	240826	239460	245472	247866	247178	245290	249049	248027	247870	246235	239040	244869	244851	248568	241166	247705
6	245169	250668	252385	249596	255905	250778	242744	248550	255211	252784	252129	249631	243976	248442	249006	249513	249980	249215	246370	252142	252984	253311	247542	254928	239217	251877	248323	244989	248376	251585	251343	252770	250983	251356	247681	252632	254296	253536	251642	253411	250966	252591	248860	243755	248396	250347	252287	250098	252522
7	252481	254875	256052	251221	258280	257287	249108	249463	258639	256695	253189	252284	248379	253172	250326	251923	255838	253927	252046	254569	255541	256700	256626	256811	249903	256114	253887	252913	250125	254275	257906	257371	251338	255183	250509	255580	258280	254809	255536	257048	254813	256816	252664	245659	248615	250872	253592	254501	256490
8	256537	257932	256337	255326	260268	259262	253714	252567	260507	260920	255330	257004	250792	253737	252807	256120	256260	256680	255431	257318	257714	258794	260860	259656	254726	258228	256956	257681	254133	256793	261618	259983	252541	257392	259258	259300	259744	258751	258913	258203	255717	259093	254592	249389	251619	253583	257476	257101	258463
9	261118	260566	260327	256303	263437	263907	257687	253003	262887	262217	259875	257238	251162	255407	256426	258792	259439	259382	257329	259609	260951	260700	263162	261591	258794	261969	258510	261009	257526	259602	263775	262914	256166	258122	263008	260839	262596	261668	261643	260238	256591	260680	258518	258850	256607	257660	258865	260775	261262
10	263205	263103	261268	257852	265409	265152	257956	257035	264088	263228	262428	259676	258405	259519	260027	261907	262210	260818	260051	264923	263770	261582	265646	263320	261154	264196	258686	265564	260967	262009	265243	264607	258371	258465	264765	261973	264401	262544	263647	262618	257758	263449	260786	259395	259631	258875	259106	262940	263112
11	266195	266432	264142	258217	267265	267419	258082	259526	264856	266768	264342	262816	262346	261940	262068	262677	263809	263548	261667	266627	264528	263470	267375	265735	263242	266386	263315	265840	262079	262559	266095	265965	261583	260169	264896	263423	266567	263204	264863	264069	259703	265919	263791	263682	261121	261283	259432	265772	264001
12	267080	268377	264245	258852	267951	268440	261051	260301	266424	267755	265178	264970	265056	264523	265693	264207	267328	265134	263050	268226	264988	266514	268333	267500	265059	267611	265426	267495	264591	264701	268104	267569	262732	262674	266847	266681	268065	264874	266456	265099	261770	266751	266340	265815	262331	261606	260616	267902	265923
13	268663	269529	266128	259127	268348	268712	263570	262931	266955	269442	267112	266429	266470	266088	267405	268115	269652	267286	267416	268787	265564	268216	269871	268444	265910	269071	267472	268633	266354	266997	270366	268830	267318	263345	267339	268403	269400	265730	267660	266957	266562	268053	267893	267269	266805	264621	262925	269763	267170
14	269515	269615	267856	260552	269345	270226	264623	265009	267710	269783	267218	268346	267236	266425	268449	269456	270858	268971	269100	269142	266280	269633	270253	270041	266635	270216	268834	269082	266536	269572	270692	270158	267704	263500	268401	268878	270789	267640	267795	270638	267285	269163	268959	268682	267897	266193	266430	270662	268257
15	271654	270425	269092	262276	270582	270507	265328	267905	268812	270991	268293	269599	267440	268808	269352	270539	271333	270022	269444	270031	266782	270767	271101	270853	268280	271245	269926	270671	268283	271005	271207	271433	269698	264113	269633	270589	272293	269377	268697	271643	269003	269248	269362	269123	268663	267688	267959	271307	268599
16	271970	271797	269979	262647	271312	271457	266757	268515	269047	271468	268822	270927	269060	269285	270613	272669	272327	271499	270667	271590	270267	271550	271565	271242	268814	271458	270651	271858	269668	272175	272005	272564	271382	265868	269772	270864	273555	270139	270120	272438	270215	270295	270688	269293	268756	269129	268437	272068	268863
17	272306	273015	270068	264735	272395	272148	268310	269393	269376	272748	270460	272368	270377	269611	271382	273415	272917	272209	270937	272751	270546	272745	271754	272753	269803	272733	271588	271990	270281	273160	272247	273045	272969	267335	270888	271373	273954	270319	271158	274684	271801	271438	271889	270430	270233	269479	270094	273119	269434
18	272653	274501	270857	265547	273674	272718	268503	270250	269742	273535	271350	272567	270576	269919	272215	273978	273310	272733	271173	273036	271957	273662	272741	273917	270214	273359	272142	272664	271818	273718	273638	273576	273207	268039	272441	272216	274176	271715	272015	275658	273208	272139	272182	271202	270879	270831	271908	273490	270883
19	273983	275235	272111	265807	274928	272838	270761	271109	270576	274363	271546	273066	273689	271686	273062	275446	274699	273104	272560	273580	272177	274199	273580	274662	271482	274297	273174	273130	273290	274453	274376	274068	273518	268458	273177	272384	274521	272933	273200	276162	273511	273048	273062	272372	270982	272313	272974	273822	272016
20	274770	275934	272496	267833	275522	273941	271586	272524	271377	274663	272033	274056	274623	271951	273395	276470	275398	274594	273503	274384	272590	275455	274744	275340	272283	274985	273449	273335	274566	274807	274549	274474	274039	269875	274615	273056	275253	273323	273612	277368	274356	274482	273506	272447	271149	272954	273909	274166	272960
21	275598	276517	272781	268170	276456	274847	272940	274800	271519	274903	273101	274841	276420	273801	273928	276712	276334	274848	273878	275386	274188	275999	274928	276243	273296	275414	273635	273490	275946	276047	275343	275169	275156	272984	275064	275364	276546	273459	274818	277625	274507	274716	273779	272679	272535	273345	274616	274730	273541
22	275765	276912	273620	269505	276879	275355	274235	275003	271856	275984	274282	275571	277017	274732	274913	277488	277339	275516	274118	275934	275572	277112	275168	276405	273631	276952	274389	274073	276518	276416	276475	276119	276447	273315	275310	275518	277187	273923	275210	277914	274624	274940	274413	273857	273186	275019	275064	275776	274992
23	276349	277293	274104	271981	277579	276988	275162	275088	272548	276612	275358	275777	277471	275464	275390	278365	277797	275723	274252	276577	276299	277657	275777	276659	273984	277231	274790	274966	276736	277230	277074	276625	277328	273801	275879	275740	277300	274153	275476	278016	275379	275122	275376	274265	273955	275415	275469	276051	275486
24	276733	277872	274420	273049	278202	277493	275714	275170	272933	276853	275719	275980	277546	276510	275718	278995	278079	276118	275609	276800	276843	278459	277781	277133	274595	278143	275156	275325	276995	277401	277882	276874	277463	273994	276602	276692	277717	274348	275792	278633	276706	276426	276024	274451	274036	277028	276842	276330	275648
25	277098	277942	275187	274882	278764	278195	276905	275737	274364	277621	276293	276615	278670	276559	276929	279321	278333	276357	275882	277660	277508	278615	278387	277308	275329	278593	276205	275605	277067	277982	278431	277599	279628	274954	277624	277100	278219	275708	276611	279380	277287	276510	276668	274869	274455	277330	277661	276524	276682
26	277789	278268	275843	275080	279020	278902	277706	276582	275112	278075	277141	277201	278931	278627	277669	279455	278544	276650	276903	278248	278144	278910	279169	277939	275662	278653	277100	276523	277479	278453	278647	277783	279801	275133	277996	278036	278712	275856	277193	280066	277385	276677	277257	275276	275658	277623	278037	277022	277243
27	277982	279079	277563	275774	279142	279725	278021	277390	275206	278592	277995	277892	279743	278984	278703	279828	278796	277419	277179	278667	279173	279386	279443	278507	275745	279103	277639	277424	279215	278684	279238	277816	279859	275862	278544	278707	278773	276092	277305	280549	278621	277200	277664	275529	276266	277740	278813	277725	278381
28	278810	279278	277744	276404	279300	279832	278081	278151	275801	279350	278685	278151	279856	279619	279072	280438	279527	277906	277267	279118	279614	279853	279955	278564	275818	279663	278456	277564	279866	279192	279727	278192	280618	276915	279052	278778	278922	276604	277727	280751	278877	277763	277974	275886	276475	277903	278991	278066	278690
29	279147	279987	278044	277463	279376	280556	278520	278534	276421	279651	278899	278610	280147	280246	279541	280536	280108	278175	277584	279828	280021	279913	280364	279222	276542	280228	279093	277672	280060	279772	280132	278293	280887	277236	280026	279564	279083	277986	277893	280824	279200	277938	278286	276427	277011	278016	279135	280076	279112
30	279401	280222	278159	278106	279767	281084	278779	279552	276516	279747	279002	278844	280740	280362	280225	280634	280606	278982	277669	280254	280376	280724	280770	279319	277266	280539	279595	278451	280529	280512	280390	279061	281907	277639	280728	279889	279523	278792	279145	281019	279428	278673	278371	277312	277157	278189	279531	280659	279545
31	279457	280444	278551	278350	279966	281623	279270	279629	277378	279931	279431	278969	280813	280439	280863	280989	280979	279311	278242	280990	280582	281138	281096	279443	277461	280911	279728	278914	281108	280730	281032	279511	282024	278182	281145	280338	279860	279380	279262	281147	279968	278915	278636	277628	278031	279281	279629	281006	281270
32	279903	280686	278732	278802	280170	281745	279443	280139	277791	280091	279692	280141	280985	280953	281090	281155	281120	279568	278543	281275	280721	281310	281178	279835	277612	281252	280290	279121	281381	280784	281417	279571	282176	278288	281253	280777	280979	279452	279569	282190	280178	279319	279260	277832	278919	280078	279847	281105	281712
33	280224	280941	279273	279386	280468	281821	279940	281238	278081	281660	280107	280237	281509	281419	281219	281711	281156	280102	279188	281403	280813	281909	281439	280227	277993	281340	280384	279431	281560	281041	281675	281229	282380	279321	281642	281027	281748	279984	280012	282532	280424	279532	279445	278137	279648	280177	280435	281169	281901
34	280914	281024	279368	279495	280590	282133	280585	281461	278793	281949	280308	280878	281649	281744	281364	282231	281233	280148	279537	281561	280931	282076	281676	280942	278843	281412	280723	279593	281736	281263	281838	281525	282811	279719	281924	281768	282219	280125	280132	282634	281007	280034	281565	278380	279835	280301	280686	281464	282046
35	281216	281084	280395	279650	280726	282274	280769	281831	279270	282053	280706	281865	282048	281870	281440	282405	281443	280872	279954	281669	281563	283543	282001	281434	278913	281955	281093	279870	282132	281614	282297	281646	283202	279965	282309	281946	282632	280233	280278	282701	281058	280122	281700	279030	279870	281010	280768	281577	282521
36	281641	281410	280591	279974	281115	282414	281164	282078	279445	282444	280994	281973	282201	282039	281786	282966	281802	280969	280148	281931	281784	283721	282077	281641	279300	282300	281595	280106	282236	281717	283117	281788	283618	280037	282637	282178	283486	280402	280503	282987	281425	280195	281912	279082	280015	281133	280831	282202	282614
37	281738	281681	281004	280099	281828	282591	281594	282272	279979	282531	281601	282471	282322	282438	282368	283384	281903	281223	280366	283737	281907	284258	282271	281774	279642	282520	281782	280162	282345	281992	283365	282205	283717	280616	282988	282747	283670	280612	280746	283735	281602	280456	282010	279491	280283	281648	280917	282565	283703
38	282304	282056	281275	280150	282081	282804	281882	282798	280188	282755	282097	282768	282852	282970	282394	283510	282107	281548	280534	283780	282016	284954	282319	281902	279717	282635	282038	280375	282938	282199	283550	282548	283759	281429	283352	283027	284071	280679	281068	283863	281872	280523	282117	279536	280457	281991	281397	282614	284004
39	282353	282495	281502	280679	282158	282894	281972	283146	280293	283141	282389	282847	282918	283558	282635	283630	282445	282172	280596	284209	282169	285056	282436	282044	280163	282786	282113	280721	283191	282264	283730	282800	284209	282126	283417	283189	284129	281051	281111	283888	282165	280819	282252	279783	281651	282068	281434	283109	284066
40	282618	282744	281644	281133	282413	283411	282027	283271	280585	283483	282488	282999	283269	283743	282779	283896	282808	282553	280814	284317	282270	285180	282808	282096	280398	282967	282413	281097	283378	282379	283861	282985	284256	282872	283599	283370	284259	281246	281574	284281	282359	281578	282364	280008	282161	282220	281772	283348	284200
41	282716	282839	281735	281249	282525	283580	282623	283335	280965	283743	282531	283443	283622	284001	282815	284256	282907	282658	280862	284760	282646	285302	282992	282458	280874	283028	282776	281478	283501	282786	284249	283300	284603	283167	283937	283420	284445	281514	281696	284421	282406	281920	282890	280217	282252	282630	282165	283948	284460
42	282916	282886	281981	281666	282721	283637	282708	283519	281041	283872	282655	283478	283697	284299	282928	284510	282981	282915	281305	285065	282781	285362	283569	282621	281185	283080	282912	281667	283820	282876	284317	283833	284831	283237	284072	283472	284580	281670	281752	284911	282445	282429	283237	280285	282544	282701	282281	284295	284744
43	283018	283263	282318	282164	283104	283892	282985	283595	281517	284034	283863	283721	283818	284440	282978	285074	283659	283263	281557	285304	283109	285547	284029	282833	281716	283150	284557	281763	284263	282933	284652	284409	285152	283375	284347	283940	284701	281983	281812	285362	282709	282780	283408	280900	282630	282796	282383	284643	285314
44	283079	283591	282961	282613	283209	283937	283097	283698	281858	284238	283975	284054	283957	284851	283637	285504	283954	283520	281650	285449	283396	285580	284431	282876	282467	283275	284645	281998	284403	284423	285255	284929	285231	283573	284445	284009	284942	282106	281886	285468	282804	283133	283648	281019	282691	282860	282727	284918	285679
45	283234	283816	283052	282911	283264	284057	283216	283759	282285	284299	284112	284646	284382	284984	283936	285781	284052	283658	281723	285511	283742	285657	284752	283234	282716	283302	285170	282272	284453	284962	285304	285231	285342	283921	284870	284642	285377	282523	282041	285778	282847	283471	284010	281132	282989	283251	283031	285045	285903
46	283384	284197	283238	283152	283380	284486	283280	284143	282694	284351	284442	285113	284558	285063	284406	285839	284138	283779	282080	285618	284119	285765	285001	284012	283359	283528	285390	282344	284794	285025	285404	285298	285548	284031	285145	285031	285495	282557	282097	286014	283286	283744	284207	281206	283067	283382	283462	285436	286128
47	283546	284282	283384	283599	283916	284552	283396	284188	282958	284393	284743	285232	284634	285343	284511	285999	284642	284108	282257	285894	284604	285863	285342	284076	283541	283694	285479	282664	285317	285440	285799	285658	285601	284326	285558	285128	285698	282809	282365	286272	283359	283948	284263	281864	283605	283440	283713	285930	286191
48	283595	284762	283709	283677	283991	284591	284103	284323	283066	284562	285272	285284	284890	285417	284578	286072	285160	284163	282365	286067	284696	286332	285404	284277	283704	284283	285518	282850	285698	285592	285832	285924	285755	284788	285869	285312	285834	283385	282617	286347	283460	284099	284536	282291	283685	283541	284084	286044	286244
49	283631	284878	283847	283856	284277	284933	284473	284558	283175	285224	285348	285644	284904	285628	284694	286406	285511	284652	282441	286286	284960	286361	285545	284354	283746	284472	285853	283062	286232	285707	285904	286206	285873	285210	285901	285552	286051	283564	282730	286466	283610	284359	284900	282636	284174	284198	284753	286428	286363
50	283859	284947	283945	284174	284357	285020	284589	284670	283329	285311	285449	285724	285088	285790	284728	286465	285557	284677	282800	286513	285470	286414	285639	284577	283814	284520	285870	283394	286282	285802	286011	286333	286149	285309	286364	286030	286314	283639	282773	286748	283659	284757	285172	282875	284693	284262	284865	286509	286650
51	284087	285269	284367	284881	284612	285069	284713	284746	283697	285892	285667	285822	285226	285836	284901	286642	285935	285271	283013	286819	285664	286537	285914	284687	284382	284680	285976	283971	286354	286103	286213	286618	286481	285614	286736	286364	286372	284070	283183	286987	283881	284997	285226	283334	285052	284331	284924	286574	286940
52	284198	285315	284650	285137	284780	285615	285676	285066	283759	286172	285743	285897	285264	285967	285140	286822	286067	285566	283155	286921	285754	286580	286238	285050	284731	284935	286069	285567	286538	286194	286503	286664	286682	285977	286823	286442	286483	284781	283322	287227	284322	285047	285311	283746	285124	284394	285260	286760	287233
53	284389	285381	284762	285195	284909	285722	285701	285161	284009	286227	285936	285958	285605	286091	285376	287094	286263	285782	283217	286989	285827	286605	286338	285088	284843	285301	286488	286345	286600	286307	286565	286739	286812	286052	287117	286532	286533	285055	283476	287293	284491	285262	285455	283865	285488	284489	285600	286816	287751
54	284765	285520	285049	285474	285121	285785	285786	285258	284612	286378	286510	285992	285839	286200	285718	287197	286481	285864	283316	287032	286014	286658	286395	285527	285115	285602	286595	286674	286690	286426	287068	286834	286886	286383	287215	286619	286618	285313	283596	287344	284938	285371	285541	283980	285761	284608	285687	286918	287842
55	284885	285603	285659	285618	285247	286027	285945	285715	284679	286787	286867	286207	285888	286299	285995	287229	286656	286056	283620	287462	286378	286719	287082	285811	285404	285782	286801	286710	286789	286462	287180	286923	286957	286425	287389	286654	286820	285625	283750	287457	285068	285904	285944	284191	285941	284767	285739	286987	287899
56	285068	285866	286319	286116	285699	286236	286268	285795	284730	287155	286919	286336	285965	286371	286155	287340	286923	286129	283727	287517	286428	286825	287147	285979	285502	285983	287210	286778	286952	286933	287313	287232	286999	286517	287492	286719	286879	285669	284193	287598	285121	286262	286035	284532	286014	284815	286013	287076	287945
57	285185	286073	286404	286213	285737	286316	286312	285992	284787	287425	287214	286434	286335	286455	286710	287650	286960	286178	283827	287556	286871	286923	287393	286289	285681	286294	287399	287246	286992	287058	287678	287350	287192	286612	287518	287059	287190	285913	284707	287659	285523	286346	286162	284582	286127	285132	286256	287205	288519
58	285471	286434	286501	286268	285771	286443	286481	286079	284996	287477	287259	286513	286387	286512	286779	287904	286989	286469	283936	287806	286979	287072	287509	286388	286365	286454	287628	287569	287233	287304	287721	287511	287242	286675	287772	287164	287230	286223	285735	287806	285552	286367	286435	284819	286231	285358	286356	287561	288651
59	285953	286709	286703	286839	285981	286871	286606	286574	285395	287599	287367	286621	286434	286941	287090	288203	287218	286593	283999	287864	287022	287167	287610	286717	286409	286583	288121	287607	287267	287403	287839	287592	287340	286727	287922	287368	287677	286696	286393	287892	285626	286479	286497	285351	286313	285768	286403	287642	288958
60	286028	286882	286952	286901	286077	287021	286943	286912	285486	287683	287442	286838	286712	287459	287148	288634	287458	288113	284103	287916	287056	287486	287695	286866	286753	286695	288191	287782	287574	287625	287894	287650	287507	286813	288110	287489	287735	286951	286500	288231	285754	286626	286577	285421	286397	285941	286707	288229	289031
61	286160	287130	287046	286949	286353	287188	286990	287011	285586	287948	287694	287010	287062	287885	287368	288672	287509	288148	284145	288071	287144	287990	287730	286969	286789	286734	288359	287996	287600	287675	287993	287703	287596	286904	288135	287612	287762	287288	286564	288714	285813	286715	287072	285605	286867	286071	286907	288258	289084
62	286193	287337	287219	287054	286754	287212	287063	287377	285765	288273	287790	287255	287319	287907	287456	288706	287589	288190	284599	288340	287440	288073	287905	287044	287232	286802	288526	288130	287677	287710	288169	287776	287645	286944	288185	287663	287826	287392	286691	288751	286247	286888	287375	285644	287059	286193	287081	288301	289166
63	287093	287382	287293	287308	287093	287280	287263	287638	285792	288315	287833	287553	287500	288119	287542	288746	287637	288366	285208	288570	287962	288116	288205	287259	287256	286906	288554	288407	287720	287738	288337	287838	287733	286995	288252	288169	287916	287558	287016	288845	286551	288140	287427	285739	287353	286386	287368	288398	289275
64	287131	287466	287425	287353	287143	287404	287503	287707	285823	288637	287871	288111	287660	288475	287845	288818	287723	288559	285625	288617	288112	288153	288448	287358	288161	287212	288762	288524	287816	287825	288373	287943	287905	287503	288311	288559	287955	287702	287277	289093	286703	288243	287794	286049	287422	286624	287431	288559	289360
65	287177	287587	287476	287530	287198	287489	287581	287912	285897	288695	288054	288282	287750	288802	287933	288856	287794	288862	285667	288758	288180	288344	288788	287413	288266	287258	288860	288664	288149	287872	288629	287977	288340	287624	288432	288748	288247	287744	287372	289148	287138	288286	287872	286297	287725	287274	287685	288616	289524
66	287212	287774	287927	287577	287224	287543	287596	288257	285930	288730	288148	288387	287792	288901	287975	288930	288059	289039	285727	288785	288269	288842	288889	287481	288367	287368	289025	288751	288402	288033	288666	288053	288662	287946	288535	288973	288325	287839	287411	289201	287190	288339	287894	287215	287931	287370	287728	288690	289608
67	287261	287941	287956	287647	287317	287644	287652	288331	286056	289011	288209	288656	287826	288996	288035	289015	288084	289074	285763	288875	288616	288880	288921	287533	288651	288225	289183	288931	288441	288065	288712	288289	288821	288159	288620	289072	288581	288190	287464	289287	287644	288671	288259	287243	288045	287655	287799	288733	290080
68	287292	288058	288473	287737	287811	287696	287829	288807	286368	289045	288657	288973	288306	289026	288079	289174	288119	289151	285772	288944	288666	289091	289087	288401	288719	288402	289239	289052	288642	288430	288721	288378	289087	288319	288731	289128	288692	288229	287748	289583	287958	288856	288451	287462	288315	287716	287878	288776	290187
69	287592	288732	288747	287970	288101	287808	288289	288905	286678	289234	288798	289042	288564	289291	288268	289281	288170	289415	286213	289235	288789	289222	289159	288480	288922	288444	289282	289315	289191	288474	288769	288420	289271	288616	288820	289291	288807	288268	288241	289636	288006	289116	288726	287661	288417	287749	288183	289224	290220
70	288020	288947	288868	288039	288184	287971	288619	288969	286779	289432	288842	289319	288637	289335	288466	289310	288338	289725	286407	289352	288832	289399	289479	288688	289040	288743	289316	289334	289282	288641	288822	288467	289307	288784	288861	289512	288908	288542	288403	289688	288084	289202	288767	287693	288537	287912	288263	289297	290304
71	288088	288999	288898	288061	288213	288050	288716	289144	286946	289536	288898	289423	289089	289405	288530	289345	288388	289758	286497	289395	288877	289664	289647	289134	289099	288793	289615	289712	289367	288771	288885	288500	289439	288894	288888	289541	288996	288643	288641	289731	288097	289268	288811	287940	288628	288245	288631	289345	290475
72	288532	289102	288963	288156	288259	288322	288744	289194	287239	289581	288994	289476	289396	289559	288595	289413	288719	289795	286527	289473	289129	289777	289738	289327	289530	289055	289718	289725	289553	288814	288915	288678	289602	288951	289035	289564	289456	288828	288813	289943	288140	289300	289265	287984	288659	288723	288673	289353	290513
73	289072	289140	288987	288371	288364	288423	288981	289584	287577	289659	289097	289765	289527	289701	288715	289471	289142	289864	287037	289514	289186	289838	289884	289598	289574	289129	289755	289808	289885	289277	288943	288868	289649	289101	289073	289619	289492	288874	289050	289956	288343	289333	289530	288249	288761	289055	289043	289420	290566
74	289266	289225	289295	288550	288410	288913	289009	289607	289002	289690	289202	289822	289596	289920	288736	289709	289217	289961	287369	289737	289379	289953	290069	289773	289614	289180	289844	290015	290058	289530	289240	288959	289772	289188	289135	289634	289556	288947	289167	290039	288889	289625	289807	288908	288911	289086	289136	289853	290603
75	289591	289424	289334	288648	288493	288999	289108	290034	289016	289769	289248	289873	289741	290002	288898	289767	289248	289993	287421	289783	289458	289995	290102	289822	290163	289212	289889	290416	290088	289814	289474	289046	289814	289280	289228	289901	289838	289398	289196	290074	288981	289735	289830	289280	289233	289209	289156	289897	290670
76	289639	289512	289501	288941	288533	289062	289159	290120	289084	289937	289533	290305	290002	290146	289231	289834	289333	290065	288800	289820	289598	290076	290238	290077	290299	289487	289938	290632	290133	289904	289622	289143	289923	289363	289742	289944	289879	289637	289207	290339	289081	289787	290107	289719	289281	289255	289434	290040	290719
77	289926	289808	289614	289129	288563	289288	289171	290161	289172	289972	289581	290419	290228	290423	289476	289894	289372	290240	289062	289920	289673	290143	290275	290256	290375	289936	289965	290663	290417	290149	289891	289171	289943	289478	289786	290071	289942	289647	289245	290375	289243	290105	290231	289758	289438	289325	289512	290091	290739
78	289984	289909	289681	289579	288663	289437	289268	290227	289269	290408	289900	290489	290265	290871	289518	290138	289450	290289	289204	290000	289930	290186	290517	290432	290539	290004	290133	290761	290467	290172	290157	289228	289981	289528	290080	290213	290009	289922	289747	290481	289574	290322	290639	289929	289670	289426	289662	290117	290785
79	290293	290186	289744	289750	288790	289731	289365	290310	289359	290506	289950	290582	290317	290924	289559	290186	290101	290376	289303	290256	289978	290424	290586	290587	290585	290447	290220	290788	290731	290185	290217	289313	290171	289563	290133	290236	290360	290000	289862	290652	289774	290592	291041	290156	289711	289698	290083	290342	290896
80	290564	290253	289770	289797	288824	290072	289657	290329	289401	290599	290068	290621	290407	291003	289735	290360	290571	290584	289566	290299	290049	290596	290718	290855	290659	290537	290248	290803	290880	290254	290297	289586	290223	289902	290428	290484	290584	290290	290005	290678	289809	290708	291086	290467	289802	289870	290140	290410	290999
81	290616	290266	289817	290238	289014	290168	289851	290596	289521	290768	290197	290892	290434	291051	289883	290455	290760	290649	289848	290335	290505	290652	290764	290917	290759	290573	290286	290879	290918	290489	290360	290021	290315	289923	290463	290657	290596	290455	290037	291102	289995	290863	291239	290495	289991	289987	290175	290436	291019
82	290708	290309	290102	290623	290212	290347	289887	290766	289563	290815	290297	291302	290476	291144	289948	290559	290814	290693	290017	290370	290557	291095	290811	290993	290952	290752	290374	290949	291011	290533	290493	290102	290478	289960	290867	290932	290627	290493	290104	291325	290154	290900	291388	290504	290068	290063	290201	290536	291082
83	290893	290386	290124	290654	290250	290758	290375	290815	289650	290970	290462	291368	290554	291172	290045	290578	290911	291107	290332	290391	290621	291265	290959	291307	291072	290837	290393	291008	291143	290795	290569	290151	290514	290184	290889	290960	290860	290510	290171	291518	290438	290965	291417	290551	290123	290364	290231	290859	291103
84	290968	290532	290159	290771	290533	290802	290652	290849	289706	290994	290906	291400	290587	291218	290095	290615	290924	291321	290596	290849	290696	291346	291026	291344	291108	290866	290432	291048	291417	290955	290616	290195	290788	290227	290916	291004	290924	290626	290828	291614	290522	290998	291507	290823	290159	290395	290567	290916	291138
85	291008	290561	290398	290790	290566	290921	290733	290921	289942	291083	290958	291496	290815	291255	290139	290753	290981	291394	290638	290886	290795	291409	291076	291377	291166	291205	290674	291314	291484	290996	290778	290305	290972	290650	291085	291070	291095	290693	290846	291712	290577	291197	291554	290837	290653	290799	290716	290968	291175
86	291169	290757	290428	291032	290818	290945	290896	290945	290011	291168	291019	291536	290860	291286	290937	291023	291243	291435	291057	291011	290829	291525	291471	291418	291251	291240	290706	291355	291554	291066	290808	290762	291062	290712	291204	291333	291115	290796	290939	291865	290640	291264	291588	291002	290663	290986	290873	291231	291288
87	291299	290807	290658	291092	290891	291375	290955	291161	290068	291271	291092	291598	290924	291324	291370	291071	291291	291547	291115	291045	290854	291589	291692	291533	291325	291394	290770	291419	291867	291340	290856	290812	291298	290778	291279	291435	291383	291060	291103	292080	290664	291437	291627	291267	290710	291032	290909	291317	291350
88	291460	291214	290841	291286	291160	291532	291391	291264	290477	291491	291373	291647	290959	291350	291512	291138	291403	291614	291389	291145	290949	291615	291754	291601	291591	291618	290989	291470	291898	291424	291091	290998	291356	290885	291338	291664	291454	291165	291388	292121	290727	291533	291722	291305	290790	291099	291357	291362	291481
89	291557	291429	290881	291368	291241	291595	291493	291292	290509	291517	291558	291658	291065	291418	291659	291362	291721	291665	291435	291362	291401	291795	291852	291822	291609	291712	291073	291762	291937	291463	291120	291028	291405	291047	291574	291745	291493	291518	291417	292152	290860	291562	291845	291334	290939	291184	291447	291645	291752
90	291609	291474	291145	291466	291368	291743	291773	291330	290702	291581	291712	291770	291139	291683	291722	291651	291870	292070	291463	291609	291446	291830	291970	291848	291618	291778	291474	291852	291993	291513	291154	291341	291439	291088	291622	291785	291589	291551	291819	292205	291037	291634	291993	291354	291099	291222	291508	291685	291908
91	291896	291497	291245	291894	291835	291782	291834	291483	291110	291863	291974	291869	291199	291847	291749	291693	291888	292090	291475	291671	291501	291984	292031	291882	291659	291857	291536	291967	292028	291775	291191	291371	291698	291126	291802	291843	291841	291562	291847	292277	291087	291919	292081	291537	291498	291266	291611	291713	291964
92	292132	291564	291500	291955	291906	291859	291886	291510	291245	291902	292211	292020	291248	291908	291867	291729	291905	292118	291655	291699	291542	292244	292115	291904	291815	291896	291629	292043	292110	291872	291415	291588	291964	291424	292232	292108	292152	291621	291874	292425	291343	291946	292108	291596	291531	291342	291887	291730	292115
93	292280	291586	291719	292344	291936	291946	291906	291601	291540	292163	292223	292201	291710	291958	291891	291968	291963	292424	291726	291786	291633	292344	292142	291968	291893	291962	291968	292115	292146	292140	291567	291821	291976	291451	292294	292137	292364	291712	292067	292565	291378	291979	292288	291714	291559	291412	291909	291966	292223
94	292302	291833	292005	292563	292088	291970	292019	291645	291695	292312	292251	292228	291996	292116	292177	291976	292162	292447	291807	291830	291784	292380	292165	292003	291922	292009	292009	292160	292192	292292	291600	292071	292034	291634	292342	292252	292381	292159	292145	292595	291800	292046	292313	291956	291691	291809	291937	291995	292245
95	292338	292105	292180	292590	292119	291978	292066	291865	291732	292348	292288	292480	292259	292178	292453	292055	292185	292511	292078	291906	292005	292460	292569	292028	291993	292096	292297	292235	292427	292468	291772	292121	292317	291892	292514	292280	292451	292394	292235	292662	292020	292071	292349	292334	291740	292047	291959	292086	292342
96	292438	292311	292443	292810	292203	292421	292091	292152	291917	292370	292370	292527	292402	292376	292465	292064	292211	292659	292342	291955	292042	292489	292637	292287	292421	292118	292347	292285	292520	292492	292202	292184	292357	292169	292543	292316	292494	292498	292297	292671	292042	292507	292440	292361	291819	292112	292392	292158	292386
97	292526	292331	292711	292855	292273	292488	292345	292219	291984	292431	292404	292649	292637	292524	292493	292177	292279	292727	292389	292002	292277	292747	292711	292377	292456	292199	292614	292498	292547	292556	292470	292275	292620	292351	292570	292402	292560	292567	292478	292735	292100	292530	292486	292479	292105	292128	292567	292186	292660
98	292547	292477	292809	292878	292301	292515	292493	292494	292247	292666	292453	292669	292671	292560	292713	292197	292454	292783	292449	292027	292549	292799	292744	292612	292482	292407	292762	292644	292603	292605	292558	292395	292693	292789	292605	292687	292576	292734	292562	292802	292277	292641	292631	292524	292298	292240	292630	292471	292696
99	292754	292740	292867	292895	292371	292543	292520	292558	292309	292870	292514	292697	292693	292833	292749	292271	292519	292841	292593	292308	292669	292848	292831	292639	292498	292495	292798	292664	292650	292746	292639	292420	292719	292882	292629	292707	292612	292773	292672	292850	292306	292702	292659	292613	292515	292387	292666	292739	292722
100	292766	292812	292943	292944	292432	292683	292695	292700	292543	292938	292823	292866	292723	292899	292822	292703	292555	292865	292849	292569	292844	292864	292887	292902	292642	292780	292950	292918	292867	292841	292709	292679	292769	292945	292649	292855	292702	292829	292773	292885	292589	292768	292733	292870	292902	292606	292737	292751	292742
101	292775	292848	292979	292971	292689	292732	292848	292848	292628	292987	292969	292932	292916	292925	292970	292728	292950	292914	292962	292628	292987	292934	292925	292983	292728	292802	292979	292967	292962	292897	292929	292789	292975	292965	292905	292900	292732	292971	292916	292946	292975	292925	292742	292946	292973	292628	292847	292958	292948
102	292995	292995	292995	292995	292995	292995	292995	292995	292995	292995	292995	292995	292995	292995	292995	292995	292995	292995	292995	292995	292995	292995	292995	292995	292995	292995	292995	292995	292995	292995	292995	292995	292995	292995	292995	292995	292995	292995	292995	292995	292995	292995	292995	292995	292995	292995	292995	292995	292995
[truncated: 51 more columns]

## Sheet: Source Data 3
Source data 3: Source data used for Figure 5. Dynamics of the relative abundance of genomovars over the one-month period of experimental manipulation in control pond (Table A), sunlight intensity (Table B) and salinity (Table C). The absolute abundance of each genomovar is represented in Supplementary Data S3.
Table A	T0h	T1w	T1m		Table B	T0h	T1w	T1m		Table C	T0h	T1w	T1m
CM04	1	1.02517	0.623034		CM04	1	1.2255	1.18354		CM04	1	1.12005	0.359471
CM05	1	1.01597	1.10552		CM05	1	0.91019	0.967043		CM05	1	0.598278	0.802278
CM06	1	0.96507	0.895042		CM06	1	0.679514	0.829456		CM06	1	0.397457	0.505895
CM08	1	1.15256	1.26809		CM08	1	0.866201	0.919632		CM08	1	0.829361	1.12804
CM09	1	0.978667	1.00249		CM09	1	0.837133	0.89602		CM09	1	0.663108	0.644528
UZ06	1	0.971344	0.897942		UZ06	1	0.936371	0.731264		UZ14	1	1.01308	0.315495
CZ03	1	0.825022	1.17341		CZ03	1	1.01079	0.666765		CZ03	1	0.481812	0.569427
CZ04	1	1.10072	1.28318		CZ04	1	0.605205	0.678143		CZ04	1	0.533944	0.528297
UZ08	1	0.956671	0.928342		UZ08	1	0.949287	0.941148		UZ11	1	0.554117	0.561491
UZ12	1	0.505055	0.559521		UZ09	1	0.913824	0.921904		UZ12	1	0.847401	0.383624
CZ20	1	0.605755	0.759197		CZ20	1	0.970593	0.631242		CZ20	1	0.400171	0.425863
CZ22	1	0.962051	1.11492		CZ22	1	0.764992	0.728086		CZ22	1	1.11417	0.899655
CZ26	1	1.21445	0.549645		CZ26	1	1.19177	1.34861		CZ26	1	0.7568	0.3145
CZ27	1	1.10866	1.05471		CZ27	1	0.762255	0.70062		CZ27	1	0.490706	1.03478
CZ29	1	1.0512	1.08942		CZ29	1	0.897943	0.923245		CZ29	1	0.65478	0.792629
CZ30	1	1.04099	1.04297		CZ30	1	0.644136	0.621943		CZ30	1	0.628173	0.700438
CZ31	1	0.880534	1.01766		CZ31	1	0.769036	1.16307		CZ31	1	0.842249	0.716289
UZ09	1	1.04144	0.950571		UZ11	1	0.779445	0.753567		UZ08	1	0.568057	0.71138
CZ35	1	0.97143	0.925267		CZ35	1	0.782551	0.783731		CZ35	1	0.41973	0.669918
CZ36	1	1.04278	1.1716		CZ36	1	0.762781	0.848926		CZ36	1	0.460832	0.733576
CZ37	1	0.560782	0.728044		CZ37	1	0.324325	0.670166		CZ37	1	0.265332	0.126881
DM01	1	0.800812	0.89679		DM01	1	0.894214	0.89329		DM01	1	0.413627	0.474394
DM02	1	0.78032	0.911695		DM02	1	0.778331	0.660261		DM02	1	0.526723	0.711724
DM03	1	0.857075	0.852704		DM03	1	0.84999	0.850305		DM03	1	0.387406	0.472809
DM05	1	1.2537	1.22244		DM05	1	0.96603	0.800381		DM05	1	0.624642	0.522388
DM07	1	0.867099	0.998176		DM07	1	0.895854	0.706558		DM07	1	0.511223	0.831138
DM08	1	1.02711	1.12013		DM08	1	0.913613	0.733655		DM08	1	0.52666	0.657903
DM09	1	0.878439	1.08654		DM09	1	0.738569	0.984538		DM09	1	0.238618	0.262304
DM10	1	0.801104	1.05527		DM10	1	0.658993	0.63747		DM10	1	0.345508	0.430088
DM11	1	0.99803	1.18122		DM11	1	0.606722	0.670509		DM11	1	0.317362	0.455371
DM13	1	0.947611	0.818258		DM13	1	0.949917	0.900996		DM13	1	0.488399	0.93987
DM14	1	1.02116	1.02364		DM14	1	0.656373	0.97207		DM14	1	0.566893	0.505173
DM15	1	0.973255	1.06161		DM15	1	0.933738	0.838141		DM15	1	0.483549	0.687586
DM16	1	0.922716	1.06672		DM16	1	1.01187	0.86437		DM16	1	0.546936	0.565857
DM18	1	1.03423	1.08958		DM18	1	0.796154	0.85203		DM18	1	0.369084	0.431262
DM19	1	0.807052	1.1319		DM19	1	0.447897	0.590249		DM19	1	0.30171	0.234634
UZ11	1	1.14225	1.05126		UZ12	1	0.420474	0.775687		UZ09	1	0.417467	0.721146
DZ01	1	0.7285	0.834493		DZ01	1	0.833256	0.682009		DZ01	1	0.313105	0.400366
DZ04	1	0.975298	0.753259		DZ04	1	0.897764	0.843249		DZ04	1	0.640886	0.148052
DZ05	1	0.947948	1.17434		DZ05	1	0.531874	0.547146		DZ05	1	0.50901	0.501911
DZ06	1	1.28485	1.53089		DZ06	1	0.899743	1.20975		DZ06	1	0.39175	0.385909
DZ07	1	0.974994	1.16418		DZ07	1	0.550646	0.580818		DZ07	1	0.496157	0.656219
DZ09	1	1.0271	1.02923		DZ09	1	0.633068	0.658982		DZ09	1	0.55396	0.555448
DZ10	1	0.732768	0.926185		DZ10	1	0.789368	0.784731		DZ10	1	0.274946	0.354699
DZ11	1	1.07381	0.878479		DZ11	1	0.815776	0.766349		DZ11	1	0.558105	0.818441
DZ12	1	1.02488	1.04098		DZ12	1	0.535071	0.502751		DZ12	1	0.687424	0.876101
M02	1	0.809658	0.840465		M02	1	0.819514	0.584409		UM02	1	0.58896	0.663541
UZ14	1	0.749714	0.690921		UZ14	1	0.911313	0.497715		UZ06	1	0.5403	0.886713
UM10	1	1.25001	1.28221		UM10	1	0.609587	0.669598		UM10	1	0.522173	0.816774
UM12	1	0.943419	1.03482		UM12	1	0.651137	0.694384		UM12	1	0.454744	0.697004
UZ02	1	1.15419	1.19612		UZ02	1	0.883704	0.735441		UZ02	1	0.355036	0.525148
UZ03	1	0.955924	1.01328		UZ03	1	0.676771	0.703902		UZ03	1	0.5635	0.471704
UZ04	1	0.929532	0.990239		UZ04	1	0.910137	0.932902		UZ04	1	0.417222	0.509647
UZ05	1	0.992048	0.994394		UZ05	1	0.853382	0.857384		UZ05	1	0.788308	0.773909
CZ13	1	0.966086	1.13604		CZ13	1	1.45053	1.36486		CZ13	1	1.06356	1.70854
UM08	1	0.919745	1.19723		UM08	1	0.636301	0.560073		UM08	1	1.51079	0.464059
CM11	1	0.669386	0.648495		CM11	1	0.781995	0.53521		CM11	1	1.34388	0.322233
CZ34	1	0.891536	0.84539		CZ34	1	0.512999	0.721275		CZ34	1	1.30538	0.652121
DW07	1	1.25798	1.54668		DW07	1	1.22099	1.29692		DW07	1	0.415839	1.24669
CZ05	1	1.14964	1.27109		CZ05	1	1.01084	1.07909		CZ05	1	0.542154	1.17738

## Sheet: Source Data 4
Source data 4: Source data for Figure S4. ANI value (Column C) between pair of genomes (Column A and B) based on 793 Salinibacter ruber core genes.
Genome A	Genome B	Core ANI value
ES_FV_25_18_2_193	ES_FV_25_16_6_69	98.9
ES_FV_25_23_1_45	ES_FV_25_16_6_69	100
ES_FV_25_23_1_45	ES_FV_25_18_2_193	98.9
ES_FV_25_30_8_107	ES_FV_25_16_6_69	100
ES_FV_25_30_8_107	ES_FV_25_18_2_193	98.9
ES_FV_25_30_8_107	ES_FV_25_23_1_45	100
ES_FV_25_32_21_44	ES_FV_25_16_6_69	100
ES_FV_25_32_21_44	ES_FV_25_18_2_193	98.9
ES_FV_25_32_21_44	ES_FV_25_23_1_45	100
ES_FV_25_32_21_44	ES_FV_25_30_8_107	100
ES_FV_25_35_5_106	ES_FV_25_16_6_69	100
ES_FV_25_35_5_106	ES_FV_25_18_2_193	98.9
ES_FV_25_35_5_106	ES_FV_25_23_1_45	100
ES_FV_25_35_5_106	ES_FV_25_30_8_107	100
ES_FV_25_35_5_106	ES_FV_25_32_21_44	100
ES_FV_25_41_2_33	ES_FV_25_16_6_69	98.82
ES_FV_25_41_2_33	ES_FV_25_18_2_193	98.71
ES_FV_25_41_2_33	ES_FV_25_23_1_45	98.82
ES_FV_25_41_2_33	ES_FV_25_30_8_107	98.82
ES_FV_25_41_2_33	ES_FV_25_32_21_44	98.82
ES_FV_25_41_2_33	ES_FV_25_35_5_106	98.82
ES_FV_25_43_3_69	ES_FV_25_16_6_69	98.76
ES_FV_25_43_3_69	ES_FV_25_18_2_193	98.67
ES_FV_25_43_3_69	ES_FV_25_23_1_45	98.76
ES_FV_25_43_3_69	ES_FV_25_30_8_107	98.76
ES_FV_25_43_3_69	ES_FV_25_32_21_44	98.76
ES_FV_25_43_3_69	ES_FV_25_35_5_106	98.76
ES_FV_25_43_3_69	ES_FV_25_41_2_33	99.36
ES_FV_25_4_7_69	ES_FV_25_16_6_69	98.89
ES_FV_25_4_7_69	ES_FV_25_18_2_193	98.74
ES_FV_25_4_7_69	ES_FV_25_23_1_45	98.89
ES_FV_25_4_7_69	ES_FV_25_30_8_107	98.89
ES_FV_25_4_7_69	ES_FV_25_32_21_44	98.89
ES_FV_25_4_7_69	ES_FV_25_35_5_106	98.89
ES_FV_25_4_7_69	ES_FV_25_41_2_33	98.9
ES_FV_25_4_7_69	ES_FV_25_43_3_69	98.86
ES_FV_25_5_3_125	ES_FV_25_16_6_69	99.01
ES_FV_25_5_3_125	ES_FV_25_18_2_193	98.84
ES_FV_25_5_3_125	ES_FV_25_23_1_45	99.01
ES_FV_25_5_3_125	ES_FV_25_30_8_107	99.01
ES_FV_25_5_3_125	ES_FV_25_32_21_44	99.01
ES_FV_25_5_3_125	ES_FV_25_35_5_106	99.01
ES_FV_25_5_3_125	ES_FV_25_41_2_33	98.91
ES_FV_25_5_3_125	ES_FV_25_43_3_69	98.86
ES_FV_25_5_3_125	ES_FV_25_4_7_69	99.24
ES_FV_25_53_5_77	ES_FV_25_16_6_69	98.89
ES_FV_25_53_5_77	ES_FV_25_18_2_193	98.75
ES_FV_25_53_5_77	ES_FV_25_23_1_45	98.89
ES_FV_25_53_5_77	ES_FV_25_30_8_107	98.9
ES_FV_25_53_5_77	ES_FV_25_32_21_44	98.89
ES_FV_25_53_5_77	ES_FV_25_35_5_106	98.9
ES_FV_25_53_5_77	ES_FV_25_41_2_33	98.9
ES_FV_25_53_5_77	ES_FV_25_43_3_69	98.86
ES_FV_25_53_5_77	ES_FV_25_4_7_69	98.94
ES_FV_25_53_5_77	ES_FV_25_5_3_125	99
ES_FV_25_55_5_86	ES_FV_25_16_6_69	98.96
ES_FV_25_55_5_86	ES_FV_25_18_2_193	98.82
ES_FV_25_55_5_86	ES_FV_25_23_1_45	98.96
ES_FV_25_55_5_86	ES_FV_25_30_8_107	98.96
ES_FV_25_55_5_86	ES_FV_25_32_21_44	98.96
ES_FV_25_55_5_86	ES_FV_25_35_5_106	98.96
ES_FV_25_55_5_86	ES_FV_25_41_2_33	98.87
ES_FV_25_55_5_86	ES_FV_25_43_3_69	98.83
ES_FV_25_55_5_86	ES_FV_25_4_7_69	98.94
ES_FV_25_55_5_86	ES_FV_25_5_3_125	99.18
ES_FV_25_55_5_86	ES_FV_25_53_5_77	99.15
ES_FV_25_60_182_7	ES_FV_25_16_6_69	99.04
ES_FV_25_60_182_7	ES_FV_25_18_2_193	98.86
ES_FV_25_60_182_7	ES_FV_25_23_1_45	99.04
ES_FV_25_60_182_7	ES_FV_25_30_8_107	99.04
ES_FV_25_60_182_7	ES_FV_25_32_21_44	99.04
ES_FV_25_60_182_7	ES_FV_25_35_5_106	99.04
ES_FV_25_60_182_7	ES_FV_25_41_2_33	98.94
ES_FV_25_60_182_7	ES_FV_25_43_3_69	98.87
ES_FV_25_60_182_7	ES_FV_25_4_7_69	99.18
ES_FV_25_60_182_7	ES_FV_25_5_3_125	99.67
ES_FV_25_60_182_7	ES_FV_25_53_5_77	99.01
ES_FV_25_60_182_7	ES_FV_25_55_5_86	99.17
ES_FV_25_66_5_106	ES_FV_25_16_6_69	100
ES_FV_25_66_5_106	ES_FV_25_18_2_193	98.9
ES_FV_25_66_5_106	ES_FV_25_23_1_45	100
ES_FV_25_66_5_106	ES_FV_25_30_8_107	100
ES_FV_25_66_5_106	ES_FV_25_32_21_44	100
ES_FV_25_66_5_106	ES_FV_25_35_5_106	100
ES_FV_25_66_5_106	ES_FV_25_41_2_33	98.82
ES_FV_25_66_5_106	ES_FV_25_43_3_69	98.76
ES_FV_25_66_5_106	ES_FV_25_4_7_69	98.89
ES_FV_25_66_5_106	ES_FV_25_5_3_125	99.01
ES_FV_25_66_5_106	ES_FV_25_53_5_77	98.9
ES_FV_25_66_5_106	ES_FV_25_55_5_86	98.96
ES_FV_25_66_5_106	ES_FV_25_60_182_7	99.04
ES_FV_25_67_3_84	ES_FV_25_16_6_69	99.01
ES_FV_25_67_3_84	ES_FV_25_18_2_193	98.84
ES_FV_25_67_3_84	ES_FV_25_23_1_45	99.01
ES_FV_25_67_3_84	ES_FV_25_30_8_107	99.01
ES_FV_25_67_3_84	ES_FV_25_32_21_44	99.01
ES_FV_25_67_3_84	ES_FV_25_35_5_106	99.01
ES_FV_25_67_3_84	ES_FV_25_41_2_33	98.9
ES_FV_25_67_3_84	ES_FV_25_43_3_69	98.86
ES_FV_25_67_3_84	ES_FV_25_4_7_69	99.2
ES_FV_25_67_3_84	ES_FV_25_5_3_125	99.83
ES_FV_25_67_3_84	ES_FV_25_53_5_77	98.99
ES_FV_25_67_3_84	ES_FV_25_55_5_86	99.26
ES_FV_25_67_3_84	ES_FV_25_60_182_7	99.62
ES_FV_25_67_3_84	ES_FV_25_66_5_106	99.01
ES_FV_25_6_8_106	ES_FV_25_16_6_69	100
ES_FV_25_6_8_106	ES_FV_25_18_2_193	98.9
ES_FV_25_6_8_106	ES_FV_25_23_1_45	100
ES_FV_25_6_8_106	ES_FV_25_30_8_107	100
ES_FV_25_6_8_106	ES_FV_25_32_21_44	100
ES_FV_25_6_8_106	ES_FV_25_35_5_106	100
ES_FV_25_6_8_106	ES_FV_25_41_2_33	98.82
ES_FV_25_6_8_106	ES_FV_25_43_3_69	98.76
ES_FV_25_6_8_106	ES_FV_25_4_7_69	98.89
ES_FV_25_6_8_106	ES_FV_25_5_3_125	99.01
ES_FV_25_6_8_106	ES_FV_25_53_5_77	98.9
ES_FV_25_6_8_106	ES_FV_25_55_5_86	98.96
ES_FV_25_6_8_106	ES_FV_25_60_182_7	99.04
ES_FV_25_6_8_106	ES_FV_25_66_5_106	100
ES_FV_25_6_8_106	ES_FV_25_67_3_84	99.01
ES_FV_25_68_7_69	ES_FV_25_16_6_69	100
ES_FV_25_68_7_69	ES_FV_25_18_2_193	98.9
ES_FV_25_68_7_69	ES_FV_25_23_1_45	100
ES_FV_25_68_7_69	ES_FV_25_30_8_107	100
ES_FV_25_68_7_69	ES_FV_25_32_21_44	100
ES_FV_25_68_7_69	ES_FV_25_35_5_106	100
ES_FV_25_68_7_69	ES_FV_25_41_2_33	98.82
ES_FV_25_68_7_69	ES_FV_25_43_3_69	98.76
ES_FV_25_68_7_69	ES_FV_25_4_7_69	98.89
ES_FV_25_68_7_69	ES_FV_25_5_3_125	99.01
ES_FV_25_68_7_69	ES_FV_25_53_5_77	98.89
ES_FV_25_68_7_69	ES_FV_25_55_5_86	98.96
ES_FV_25_68_7_69	ES_FV_25_60_182_7	99.04
ES_FV_25_68_7_69	ES_FV_25_66_5_106	100
ES_FV_25_68_7_69	ES_FV_25_67_3_84	99.01
ES_FV_25_68_7_69	ES_FV_25_6_8_106	100
ES_FV_25_69_1_68	ES_FV_25_16_6_69	100
ES_FV_25_69_1_68	ES_FV_25_18_2_193	98.9
ES_FV_25_69_1_68	ES_FV_25_23_1_45	100
ES_FV_25_69_1_68	ES_FV_25_30_8_107	100
ES_FV_25_69_1_68	ES_FV_25_32_21_44	100
ES_FV_25_69_1_68	ES_FV_25_35_5_106	100
ES_FV_25_69_1_68	ES_FV_25_41_2_33	98.82
ES_FV_25_69_1_68	ES_FV_25_43_3_69	98.76
ES_FV_25_69_1_68	ES_FV_25_4_7_69	98.89
ES_FV_25_69_1_68	ES_FV_25_5_3_125	99.01
ES_FV_25_69_1_68	ES_FV_25_53_5_77	98.89
ES_FV_25_69_1_68	ES_FV_25_55_5_86	98.96
ES_FV_25_69_1_68	ES_FV_25_60_182_7	99.04
ES_FV_25_69_1_68	ES_FV_25_66_5_106	100
ES_FV_25_69_1_68	ES_FV_25_67_3_84	99.01
ES_FV_25_69_1_68	ES_FV_25_6_8_106	100
ES_FV_25_69_1_68	ES_FV_25_68_7_69	100
ES_FV_25_70_15_4	ES_FV_25_16_6_69	98.96
ES_FV_25_70_15_4	ES_FV_25_18_2_193	98.83
ES_FV_25_70_15_4	ES_FV_25_23_1_45	98.96
ES_FV_25_70_15_4	ES_FV_25_30_8_107	98.96
ES_FV_25_70_15_4	ES_FV_25_32_21_44	98.96
ES_FV_25_70_15_4	ES_FV_25_35_5_106	98.96
ES_FV_25_70_15_4	ES_FV_25_41_2_33	98.87
ES_FV_25_70_15_4	ES_FV_25_43_3_69	98.83
ES_FV_25_70_15_4	ES_FV_25_4_7_69	98.95
ES_FV_25_70_15_4	ES_FV_25_5_3_125	99.19
ES_FV_25_70_15_4	ES_FV_25_53_5_77	99.15
ES_FV_25_70_15_4	ES_FV_25_55_5_86	99.95
ES_FV_25_70_15_4	ES_FV_25_60_182_7	99.17
ES_FV_25_70_15_4	ES_FV_25_66_5_106	98.96
ES_FV_25_70_15_4	ES_FV_25_67_3_84	99.27
ES_FV_25_70_15_4	ES_FV_25_6_8_106	98.96
ES_FV_25_70_15_4	ES_FV_25_68_7_69	98.96
ES_FV_25_70_15_4	ES_FV_25_69_1_68	98.96
ES_FV_25_73_7_45	ES_FV_25_16_6_69	100
ES_FV_25_73_7_45	ES_FV_25_18_2_193	98.9
ES_FV_25_73_7_45	ES_FV_25_23_1_45	100
ES_FV_25_73_7_45	ES_FV_25_30_8_107	100
ES_FV_25_73_7_45	ES_FV_25_32_21_44	100
ES_FV_25_73_7_45	ES_FV_25_35_5_106	100
ES_FV_25_73_7_45	ES_FV_25_41_2_33	98.82
ES_FV_25_73_7_45	ES_FV_25_43_3_69	98.76
ES_FV_25_73_7_45	ES_FV_25_4_7_69	98.89
ES_FV_25_73_7_45	ES_FV_25_5_3_125	99.01
ES_FV_25_73_7_45	ES_FV_25_53_5_77	98.89
ES_FV_25_73_7_45	ES_FV_25_55_5_86	98.96
ES_FV_25_73_7_45	ES_FV_25_60_182_7	99.04
ES_FV_25_73_7_45	ES_FV_25_66_5_106	100
ES_FV_25_73_7_45	ES_FV_25_67_3_84	99.01
ES_FV_25_73_7_45	ES_FV_25_6_8_106	100
ES_FV_25_73_7_45	ES_FV_25_68_7_69	100
ES_FV_25_73_7_45	ES_FV_25_69_1_68	100
ES_FV_25_73_7_45	ES_FV_25_70_15_4	98.96
ES_FV_25_76_5_124	ES_FV_25_16_6_69	100
ES_FV_25_76_5_124	ES_FV_25_18_2_193	98.9
ES_FV_25_76_5_124	ES_FV_25_23_1_45	100
ES_FV_25_76_5_124	ES_FV_25_30_8_107	100
ES_FV_25_76_5_124	ES_FV_25_32_21_44	100
ES_FV_25_76_5_124	ES_FV_25_35_5_106	100
ES_FV_25_76_5_124	ES_FV_25_41_2_33	98.82
ES_FV_25_76_5_124	ES_FV_25_43_3_69	98.76
ES_FV_25_76_5_124	ES_FV_25_4_7_69	98.89
ES_FV_25_76_5_124	ES_FV_25_5_3_125	99.01
ES_FV_25_76_5_124	ES_FV_25_53_5_77	98.9
ES_FV_25_76_5_124	ES_FV_25_55_5_86	98.96
ES_FV_25_76_5_124	ES_FV_25_60_182_7	99.04
ES_FV_25_76_5_124	ES_FV_25_66_5_106	100
ES_FV_25_76_5_124	ES_FV_25_67_3_84	99.01
ES_FV_25_76_5_124	ES_FV_25_6_8_106	100
ES_FV_25_76_5_124	ES_FV_25_68_7_69	100
ES_FV_25_76_5_124	ES_FV_25_69_1_68	100
ES_FV_25_76_5_124	ES_FV_25_70_15_4	98.96
ES_FV_25_76_5_124	ES_FV_25_73_7_45	100
ES_FV_25_8_7_93	ES_FV_25_16_6_69	99
ES_FV_25_8_7_93	ES_FV_25_18_2_193	98.85
ES_FV_25_8_7_93	ES_FV_25_23_1_45	99
ES_FV_25_8_7_93	ES_FV_25_30_8_107	99
ES_FV_25_8_7_93	ES_FV_25_32_21_44	99
ES_FV_25_8_7_93	ES_FV_25_35_5_106	99
ES_FV_25_8_7_93	ES_FV_25_41_2_33	98.92
ES_FV_25_8_7_93	ES_FV_25_43_3_69	98.87
ES_FV_25_8_7_93	ES_FV_25_4_7_69	99.18
ES_FV_25_8_7_93	ES_FV_25_5_3_125	99.68
ES_FV_25_8_7_93	ES_FV_25_53_5_77	99
ES_FV_25_8_7_93	ES_FV_25_55_5_86	99.16
ES_FV_25_8_7_93	ES_FV_25_60_182_7	99.98
ES_FV_25_8_7_93	ES_FV_25_66_5_106	99
ES_FV_25_8_7_93	ES_FV_25_67_3_84	99.64
ES_FV_25_8_7_93	ES_FV_25_6_8_106	99
ES_FV_25_8_7_93	ES_FV_25_68_7_69	99
ES_FV_25_8_7_93	ES_FV_25_69_1_68	99
ES_FV_25_8_7_93	ES_FV_25_70_15_4	99.17
ES_FV_25_8_7_93	ES_FV_25_73_7_45	99
ES_FV_25_8_7_93	ES_FV_25_76_5_124	99
Isolate_CM02_284_3	ES_FV_25_16_6_69	98.92
Isolate_CM02_284_3	ES_FV_25_18_2_193	98.8
Isolate_CM02_284_3	ES_FV_25_23_1_45	98.92
Isolate_CM02_284_3	ES_FV_25_30_8_107	98.92
Isolate_CM02_284_3	ES_FV_25_32_21_44	98.92
Isolate_CM02_284_3	ES_FV_25_35_5_106	98.92
Isolate_CM02_284_3	ES_FV_25_41_2_33	98.9
Isolate_CM02_284_3	ES_FV_25_43_3_69	98.88
Isolate_CM02_284_3	ES_FV_25_4_7_69	98.98
Isolate_CM02_284_3	ES_FV_25_5_3_125	99.05
Isolate_CM02_284_3	ES_FV_25_53_5_77	99.03
Isolate_CM02_284_3	ES_FV_25_55_5_86	98.97
Isolate_CM02_284_3	ES_FV_25_60_182_7	99.05
Isolate_CM02_284_3	ES_FV_25_66_5_106	98.92
Isolate_CM02_284_3	ES_FV_25_67_3_84	99.03
Isolate_CM02_284_3	ES_FV_25_6_8_106	98.92
Isolate_CM02_284_3	ES_FV_25_68_7_69	98.92
Isolate_CM02_284_3	ES_FV_25_69_1_68	98.92
Isolate_CM02_284_3	ES_FV_25_70_15_4	98.97
Isolate_CM02_284_3	ES_FV_25_73_7_45	98.92
Isolate_CM02_284_3	ES_FV_25_76_5_124	98.92
Isolate_CM02_284_3	ES_FV_25_8_7_93	99.05
Isolate_CM05_51_8	ES_FV_25_16_6_69	99.02
Isolate_CM05_51_8	ES_FV_25_18_2_193	98.85
Isolate_CM05_51_8	ES_FV_25_23_1_45	99.02
Isolate_CM05_51_8	ES_FV_25_30_8_107	99.02
Isolate_CM05_51_8	ES_FV_25_32_21_44	99.02
Isolate_CM05_51_8	ES_FV_25_35_5_106	99.02
Isolate_CM05_51_8	ES_FV_25_41_2_33	98.93
Isolate_CM05_51_8	ES_FV_25_43_3_69	98.88
Isolate_CM05_51_8	ES_FV_25_4_7_69	99.27
Isolate_CM05_51_8	ES_FV_25_5_3_125	99.81
Isolate_CM05_51_8	ES_FV_25_53_5_77	99.02
Isolate_CM05_51_8	ES_FV_25_55_5_86	99.1
Isolate_CM05_51_8	ES_FV_25_60_182_7	99.63
Isolate_CM05_51_8	ES_FV_25_66_5_106	99.02
Isolate_CM05_51_8	ES_FV_25_67_3_84	99.71
Isolate_CM05_51_8	ES_FV_25_6_8_106	99.02
Isolate_CM05_51_8	ES_FV_25_68_7_69	99.02
Isolate_CM05_51_8	ES_FV_25_69_1_68	99.02
Isolate_CM05_51_8	ES_FV_25_70_15_4	99.11
Isolate_CM05_51_8	ES_FV_25_73_7_45	99.02
Isolate_CM05_51_8	ES_FV_25_76_5_124	99.02
Isolate_CM05_51_8	ES_FV_25_8_7_93	99.64
Isolate_CM05_51_8	Isolate_CM02_284_3	99.07
Isolate_CM06_101_8	ES_FV_25_16_6_69	99.02
Isolate_CM06_101_8	ES_FV_25_18_2_193	98.88
Isolate_CM06_101_8	ES_FV_25_23_1_45	99.02
Isolate_CM06_101_8	ES_FV_25_30_8_107	99.02
Isolate_CM06_101_8	ES_FV_25_32_21_44	99.02
Isolate_CM06_101_8	ES_FV_25_35_5_106	99.03
Isolate_CM06_101_8	ES_FV_25_41_2_33	98.9
Isolate_CM06_101_8	ES_FV_25_43_3_69	98.86
Isolate_CM06_101_8	ES_FV_25_4_7_69	99.11
Isolate_CM06_101_8	ES_FV_25_5_3_125	99.37
Isolate_CM06_101_8	ES_FV_25_53_5_77	98.94
Isolate_CM06_101_8	ES_FV_25_55_5_86	99.35
Isolate_CM06_101_8	ES_FV_25_60_182_7	99.39
Isolate_CM06_101_8	ES_FV_25_66_5_106	99.03
Isolate_CM06_101_8	ES_FV_25_67_3_84	99.35
Isolate_CM06_101_8	ES_FV_25_6_8_106	99.02
Isolate_CM06_101_8	ES_FV_25_68_7_69	99.02
Isolate_CM06_101_8	ES_FV_25_69_1_68	99.02
Isolate_CM06_101_8	ES_FV_25_70_15_4	99.35
Isolate_CM06_101_8	ES_FV_25_73_7_45	99.03
Isolate_CM06_101_8	ES_FV_25_76_5_124	99.02
Isolate_CM06_101_8	ES_FV_25_8_7_93	99.4
Isolate_CM06_101_8	Isolate_CM02_284_3	99.01
Isolate_CM06_101_8	Isolate_CM05_51_8	99.3
Isolate_CM07_76_10	ES_FV_25_16_6_69	99.02
Isolate_CM07_76_10	ES_FV_25_18_2_193	98.84
Isolate_CM07_76_10	ES_FV_25_23_1_45	99.02
Isolate_CM07_76_10	ES_FV_25_30_8_107	99.02
Isolate_CM07_76_10	ES_FV_25_32_21_44	99.02
Isolate_CM07_76_10	ES_FV_25_35_5_106	99.02
Isolate_CM07_76_10	ES_FV_25_41_2_33	98.94
Isolate_CM07_76_10	ES_FV_25_43_3_69	98.89
Isolate_CM07_76_10	ES_FV_25_4_7_69	99.29
Isolate_CM07_76_10	ES_FV_25_5_3_125	99.55
Isolate_CM07_76_10	ES_FV_25_53_5_77	99.03
Isolate_CM07_76_10	ES_FV_25_55_5_86	99.02
Isolate_CM07_76_10	ES_FV_25_60_182_7	99.52
Isolate_CM07_76_10	ES_FV_25_66_5_106	99.02
Isolate_CM07_76_10	ES_FV_25_67_3_84	99.47
Isolate_CM07_76_10	ES_FV_25_6_8_106	99.02
Isolate_CM07_76_10	ES_FV_25_68_7_69	99.02
Isolate_CM07_76_10	ES_FV_25_69_1_68	99.02
Isolate_CM07_76_10	ES_FV_25_70_15_4	99.02
Isolate_CM07_76_10	ES_FV_25_73_7_45	99.02
Isolate_CM07_76_10	ES_FV_25_76_5_124	99.02
Isolate_CM07_76_10	ES_FV_25_8_7_93	99.54
Isolate_CM07_76_10	Isolate_CM02_284_3	99.08
Isolate_CM07_76_10	Isolate_CM05_51_8	99.61
Isolate_CM07_76_10	Isolate_CM06_101_8	99.29
Isolate_CM08_151_5	ES_FV_25_16_6_69	99.05
Isolate_CM08_151_5	ES_FV_25_18_2_193	98.88
Isolate_CM08_151_5	ES_FV_25_23_1_45	99.05
Isolate_CM08_151_5	ES_FV_25_30_8_107	99.05
Isolate_CM08_151_5	ES_FV_25_32_21_44	99.05
Isolate_CM08_151_5	ES_FV_25_35_5_106	99.05
Isolate_CM08_151_5	ES_FV_25_41_2_33	98.8
Isolate_CM08_151_5	ES_FV_25_43_3_69	98.78
Isolate_CM08_151_5	ES_FV_25_4_7_69	98.93
Isolate_CM08_151_5	ES_FV_25_5_3_125	99.19
Isolate_CM08_151_5	ES_FV_25_53_5_77	98.91
Isolate_CM08_151_5	ES_FV_25_55_5_86	99.2
Isolate_CM08_151_5	ES_FV_25_60_182_7	99.21
Isolate_CM08_151_5	ES_FV_25_66_5_106	99.05
Isolate_CM08_151_5	ES_FV_25_67_3_84	99.24
Isolate_CM08_151_5	ES_FV_25_6_8_106	99.05
Isolate_CM08_151_5	ES_FV_25_68_7_69	99.05
Isolate_CM08_151_5	ES_FV_25_69_1_68	99.05
Isolate_CM08_151_5	ES_FV_25_70_15_4	99.2
Isolate_CM08_151_5	ES_FV_25_73_7_45	99.05
Isolate_CM08_151_5	ES_FV_25_76_5_124	99.05
Isolate_CM08_151_5	ES_FV_25_8_7_93	99.2
Isolate_CM08_151_5	Isolate_CM02_284_3	98.95
Isolate_CM08_151_5	Isolate_CM05_51_8	99.1
Isolate_CM08_151_5	Isolate_CM06_101_8	99.25
Isolate_CM08_151_5	Isolate_CM07_76_10	99.03
Isolate_CM09_213_5	ES_FV_25_16_6_69	98.96
Isolate_CM09_213_5	ES_FV_25_18_2_193	98.82
Isolate_CM09_213_5	ES_FV_25_23_1_45	98.96
Isolate_CM09_213_5	ES_FV_25_30_8_107	98.96
Isolate_CM09_213_5	ES_FV_25_32_21_44	98.96
Isolate_CM09_213_5	ES_FV_25_35_5_106	98.96
Isolate_CM09_213_5	ES_FV_25_41_2_33	98.94
Isolate_CM09_213_5	ES_FV_25_43_3_69	98.89
Isolate_CM09_213_5	ES_FV_25_4_7_69	99.51
Isolate_CM09_213_5	ES_FV_25_5_3_125	99.35
Isolate_CM09_213_5	ES_FV_25_53_5_77	99.02
Isolate_CM09_213_5	ES_FV_25_55_5_86	99.03
Isolate_CM09_213_5	ES_FV_25_60_182_7	99.28
Isolate_CM09_213_5	ES_FV_25_66_5_106	98.96
Isolate_CM09_213_5	ES_FV_25_67_3_84	99.27
Isolate_CM09_213_5	ES_FV_25_6_8_106	98.96
Isolate_CM09_213_5	ES_FV_25_68_7_69	98.96
Isolate_CM09_213_5	ES_FV_25_69_1_68	98.96
Isolate_CM09_213_5	ES_FV_25_70_15_4	99.04
Isolate_CM09_213_5	ES_FV_25_73_7_45	98.96
Isolate_CM09_213_5	ES_FV_25_76_5_124	98.96
Isolate_CM09_213_5	ES_FV_25_8_7_93	99.28
Isolate_CM09_213_5	Isolate_CM02_284_3	99.05
Isolate_CM09_213_5	Isolate_CM05_51_8	99.37
Isolate_CM09_213_5	Isolate_CM06_101_8	99.25
Isolate_CM09_213_5	Isolate_CM07_76_10	99.42
Isolate_CM09_213_5	Isolate_CM08_151_5	98.98
Isolate_CM10_80_9	ES_FV_25_16_6_69	98.99
Isolate_CM10_80_9	ES_FV_25_18_2_193	98.85
Isolate_CM10_80_9	ES_FV_25_23_1_45	98.99
Isolate_CM10_80_9	ES_FV_25_30_8_107	98.99
Isolate_CM10_80_9	ES_FV_25_32_21_44	98.99
Isolate_CM10_80_9	ES_FV_25_35_5_106	98.99
Isolate_CM10_80_9	ES_FV_25_41_2_33	98.94
Isolate_CM10_80_9	ES_FV_25_43_3_69	98.89
Isolate_CM10_80_9	ES_FV_25_4_7_69	99.29
Isolate_CM10_80_9	ES_FV_25_5_3_125	99.72
Isolate_CM10_80_9	ES_FV_25_53_5_77	99.05
Isolate_CM10_80_9	ES_FV_25_55_5_86	99.03
Isolate_CM10_80_9	ES_FV_25_60_182_7	99.54
Isolate_CM10_80_9	ES_FV_25_66_5_106	98.99
Isolate_CM10_80_9	ES_FV_25_67_3_84	99.57
Isolate_CM10_80_9	ES_FV_25_6_8_106	98.99
Isolate_CM10_80_9	ES_FV_25_68_7_69	98.99
Isolate_CM10_80_9	ES_FV_25_69_1_68	98.99
Isolate_CM10_80_9	ES_FV_25_70_15_4	99.03
Isolate_CM10_80_9	ES_FV_25_73_7_45	98.99
Isolate_CM10_80_9	ES_FV_25_76_5_124	98.99
Isolate_CM10_80_9	ES_FV_25_8_7_93	99.56
Isolate_CM10_80_9	Isolate_CM02_284_3	99.09
Isolate_CM10_80_9	Isolate_CM05_51_8	99.69
Isolate_CM10_80_9	Isolate_CM06_101_8	99.22
Isolate_CM10_80_9	Isolate_CM07_76_10	99.59
Isolate_CM10_80_9	Isolate_CM08_151_5	99.01
Isolate_CM10_80_9	Isolate_CM09_213_5	99.4
Isolate_CM11_63_9	ES_FV_25_16_6_69	99.11
Isolate_CM11_63_9	ES_FV_25_18_2_193	98.91
Isolate_CM11_63_9	ES_FV_25_23_1_45	99.11
Isolate_CM11_63_9	ES_FV_25_30_8_107	99.11
Isolate_CM11_63_9	ES_FV_25_32_21_44	99.1
Isolate_CM11_63_9	ES_FV_25_35_5_106	99.11
Isolate_CM11_63_9	ES_FV_25_41_2_33	98.8
Isolate_CM11_63_9	ES_FV_25_43_3_69	98.76
Isolate_CM11_63_9	ES_FV_25_4_7_69	98.88
Isolate_CM11_63_9	ES_FV_25_5_3_125	98.96
Isolate_CM11_63_9	ES_FV_25_53_5_77	98.87
Isolate_CM11_63_9	ES_FV_25_55_5_86	98.94
Isolate_CM11_63_9	ES_FV_25_60_182_7	98.97
Isolate_CM11_63_9	ES_FV_25_66_5_106	99.11
Isolate_CM11_63_9	ES_FV_25_67_3_84	98.97
Isolate_CM11_63_9	ES_FV_25_6_8_106	99.11
Isolate_CM11_63_9	ES_FV_25_68_7_69	99.11
Isolate_CM11_63_9	ES_FV_25_69_1_68	99.11
Isolate_CM11_63_9	ES_FV_25_70_15_4	98.94
Isolate_CM11_63_9	ES_FV_25_73_7_45	99.11
Isolate_CM11_63_9	ES_FV_25_76_5_124	99.11
Isolate_CM11_63_9	ES_FV_25_8_7_93	98.96
Isolate_CM11_63_9	Isolate_CM02_284_3	98.92
Isolate_CM11_63_9	Isolate_CM05_51_8	98.97
Isolate_CM11_63_9	Isolate_CM06_101_8	99
Isolate_CM11_63_9	Isolate_CM07_76_10	98.96
Isolate_CM11_63_9	Isolate_CM08_151_5	99.01
Isolate_CM11_63_9	Isolate_CM09_213_5	98.94
Isolate_CM11_63_9	Isolate_CM10_80_9	98.95
Isolate_CM12_69_10	ES_FV_25_16_6_69	99.02
Isolate_CM12_69_10	ES_FV_25_18_2_193	98.85
Isolate_CM12_69_10	ES_FV_25_23_1_45	99.02
Isolate_CM12_69_10	ES_FV_25_30_8_107	99.02
Isolate_CM12_69_10	ES_FV_25_32_21_44	99.02
Isolate_CM12_69_10	ES_FV_25_35_5_106	99.02
Isolate_CM12_69_10	ES_FV_25_41_2_33	98.9
Isolate_CM12_69_10	ES_FV_25_43_3_69	98.86
Isolate_CM12_69_10	ES_FV_25_4_7_69	99.21
Isolate_CM12_69_10	ES_FV_25_5_3_125	99.6
Isolate_CM12_69_10	ES_FV_25_53_5_77	99.03
Isolate_CM12_69_10	ES_FV_25_55_5_86	99.18
Isolate_CM12_69_10	ES_FV_25_60_182_7	99.53
Isolate_CM12_69_10	ES_FV_25_66_5_106	99.02
Isolate_CM12_69_10	ES_FV_25_67_3_84	99.5
Isolate_CM12_69_10	ES_FV_25_6_8_106	99.02
Isolate_CM12_69_10	ES_FV_25_68_7_69	99.02
Isolate_CM12_69_10	ES_FV_25_69_1_68	99.02
Isolate_CM12_69_10	ES_FV_25_70_15_4	99.19
Isolate_CM12_69_10	ES_FV_25_73_7_45	99.02
Isolate_CM12_69_10	ES_FV_25_76_5_124	99.02
Isolate_CM12_69_10	ES_FV_25_8_7_93	99.53
Isolate_CM12_69_10	Isolate_CM02_284_3	99.05
Isolate_CM12_69_10	Isolate_CM05_51_8	99.57
Isolate_CM12_69_10	Isolate_CM06_101_8	99.29
Isolate_CM12_69_10	Isolate_CM07_76_10	99.47
Isolate_CM12_69_10	Isolate_CM08_151_5	99.14
Isolate_CM12_69_10	Isolate_CM09_213_5	99.27
Isolate_CM12_69_10	Isolate_CM10_80_9	99.51
Isolate_CM12_69_10	Isolate_CM11_63_9	98.98
Isolate_CZ01_5_134	ES_FV_25_16_6_69	99
Isolate_CZ01_5_134	ES_FV_25_18_2_193	98.92
Isolate_CZ01_5_134	ES_FV_25_23_1_45	99
Isolate_CZ01_5_134	ES_FV_25_30_8_107	99
Isolate_CZ01_5_134	ES_FV_25_32_21_44	99
Isolate_CZ01_5_134	ES_FV_25_35_5_106	99
Isolate_CZ01_5_134	ES_FV_25_41_2_33	98.76
Isolate_CZ01_5_134	ES_FV_25_43_3_69	98.71
Isolate_CZ01_5_134	ES_FV_25_4_7_69	98.79
Isolate_CZ01_5_134	ES_FV_25_5_3_125	98.92
Isolate_CZ01_5_134	ES_FV_25_53_5_77	98.8
Isolate_CZ01_5_134	ES_FV_25_55_5_86	98.89
Isolate_CZ01_5_134	ES_FV_25_60_182_7	98.93
Isolate_CZ01_5_134	ES_FV_25_66_5_106	99
Isolate_CZ01_5_134	ES_FV_25_67_3_84	98.93
Isolate_CZ01_5_134	ES_FV_25_6_8_106	99
Isolate_CZ01_5_134	ES_FV_25_68_7_69	99
Isolate_CZ01_5_134	ES_FV_25_69_1_68	99
Isolate_CZ01_5_134	ES_FV_25_70_15_4	98.88
Isolate_CZ01_5_134	ES_FV_25_73_7_45	99
Isolate_CZ01_5_134	ES_FV_25_76_5_124	99
Isolate_CZ01_5_134	ES_FV_25_8_7_93	98.92
Isolate_CZ01_5_134	Isolate_CM02_284_3	98.85
Isolate_CZ01_5_134	Isolate_CM05_51_8	98.92
Isolate_CZ01_5_134	Isolate_CM06_101_8	98.95
Isolate_CZ01_5_134	Isolate_CM07_76_10	98.9
Isolate_CZ01_5_134	Isolate_CM08_151_5	98.96
Isolate_CZ01_5_134	Isolate_CM09_213_5	98.87
Isolate_CZ01_5_134	Isolate_CM10_80_9	98.9
Isolate_CZ01_5_134	Isolate_CM11_63_9	99.01
Isolate_CZ01_5_134	Isolate_CM12_69_10	98.92
Isolate_CZ02_5_85	ES_FV_25_16_6_69	99
Isolate_CZ02_5_85	ES_FV_25_18_2_193	98.92
Isolate_CZ02_5_85	ES_FV_25_23_1_45	99
Isolate_CZ02_5_85	ES_FV_25_30_8_107	99
Isolate_CZ02_5_85	ES_FV_25_32_21_44	99
Isolate_CZ02_5_85	ES_FV_25_35_5_106	99
Isolate_CZ02_5_85	ES_FV_25_41_2_33	98.76
Isolate_CZ02_5_85	ES_FV_25_43_3_69	98.71
Isolate_CZ02_5_85	ES_FV_25_4_7_69	98.79
Isolate_CZ02_5_85	ES_FV_25_5_3_125	98.92
Isolate_CZ02_5_85	ES_FV_25_53_5_77	98.8
Isolate_CZ02_5_85	ES_FV_25_55_5_86	98.89
Isolate_CZ02_5_85	ES_FV_25_60_182_7	98.93
Isolate_CZ02_5_85	ES_FV_25_66_5_106	99
Isolate_CZ02_5_85	ES_FV_25_67_3_84	98.93
Isolate_CZ02_5_85	ES_FV_25_6_8_106	99
Isolate_CZ02_5_85	ES_FV_25_68_7_69	99
Isolate_CZ02_5_85	ES_FV_25_69_1_68	99
Isolate_CZ02_5_85	ES_FV_25_70_15_4	98.88
Isolate_CZ02_5_85	ES_FV_25_73_7_45	99
Isolate_CZ02_5_85	ES_FV_25_76_5_124	99
Isolate_CZ02_5_85	ES_FV_25_8_7_93	98.92
Isolate_CZ02_5_85	Isolate_CM02_284_3	98.85
Isolate_CZ02_5_85	Isolate_CM05_51_8	98.92
Isolate_CZ02_5_85	Isolate_CM06_101_8	98.95
Isolate_CZ02_5_85	Isolate_CM07_76_10	98.9
Isolate_CZ02_5_85	Isolate_CM08_151_5	98.96
Isolate_CZ02_5_85	Isolate_CM09_213_5	98.87
Isolate_CZ02_5_85	Isolate_CM10_80_9	98.9
Isolate_CZ02_5_85	Isolate_CM11_63_9	99.01
Isolate_CZ02_5_85	Isolate_CM12_69_10	98.92
Isolate_CZ02_5_85	Isolate_CZ01_5_134	100
Isolate_CZ03_285_4	ES_FV_25_16_6_69	98.93
Isolate_CZ03_285_4	ES_FV_25_18_2_193	98.79
Isolate_CZ03_285_4	ES_FV_25_23_1_45	98.93
Isolate_CZ03_285_4	ES_FV_25_30_8_107	98.93
Isolate_CZ03_285_4	ES_FV_25_32_21_44	98.93
Isolate_CZ03_285_4	ES_FV_25_35_5_106	98.93
Isolate_CZ03_285_4	ES_FV_25_41_2_33	98.92
Isolate_CZ03_285_4	ES_FV_25_43_3_69	98.87
Isolate_CZ03_285_4	ES_FV_25_4_7_69	98.97
Isolate_CZ03_285_4	ES_FV_25_5_3_125	99.04
Isolate_CZ03_285_4	ES_FV_25_53_5_77	99.26
Isolate_CZ03_285_4	ES_FV_25_55_5_86	99.31
Isolate_CZ03_285_4	ES_FV_25_60_182_7	99.05
Isolate_CZ03_285_4	ES_FV_25_66_5_106	98.93
Isolate_CZ03_285_4	ES_FV_25_67_3_84	99.02
Isolate_CZ03_285_4	ES_FV_25_6_8_106	98.93
Isolate_CZ03_285_4	ES_FV_25_68_7_69	98.93
Isolate_CZ03_285_4	ES_FV_25_69_1_68	98.93
Isolate_CZ03_285_4	ES_FV_25_70_15_4	99.32
Isolate_CZ03_285_4	ES_FV_25_73_7_45	98.93
Isolate_CZ03_285_4	ES_FV_25_76_5_124	98.93
Isolate_CZ03_285_4	ES_FV_25_8_7_93	99.05
Isolate_CZ03_285_4	Isolate_CM02_284_3	99.04
Isolate_CZ03_285_4	Isolate_CM05_51_8	99.04
Isolate_CZ03_285_4	Isolate_CM06_101_8	99.05
Isolate_CZ03_285_4	Isolate_CM07_76_10	99.05
Isolate_CZ03_285_4	Isolate_CM08_151_5	98.95
Isolate_CZ03_285_4	Isolate_CM09_213_5	99.13
Isolate_CZ03_285_4	Isolate_CM10_80_9	99.04
Isolate_CZ03_285_4	Isolate_CM11_63_9	98.93
Isolate_CZ03_285_4	Isolate_CM12_69_10	99.05
Isolate_CZ03_285_4	Isolate_CZ01_5_134	98.89
Isolate_CZ03_285_4	Isolate_CZ02_5_85	98.89
Isolate_CZ04_136_9	ES_FV_25_16_6_69	98.97
Isolate_CZ04_136_9	ES_FV_25_18_2_193	98.82
Isolate_CZ04_136_9	ES_FV_25_23_1_45	98.97
Isolate_CZ04_136_9	ES_FV_25_30_8_107	98.97
Isolate_CZ04_136_9	ES_FV_25_32_21_44	98.97
Isolate_CZ04_136_9	ES_FV_25_35_5_106	98.97
Isolate_CZ04_136_9	ES_FV_25_41_2_33	98.92
Isolate_CZ04_136_9	ES_FV_25_43_3_69	98.89
Isolate_CZ04_136_9	ES_FV_25_4_7_69	99.23
Isolate_CZ04_136_9	ES_FV_25_5_3_125	99.27
Isolate_CZ04_136_9	ES_FV_25_53_5_77	99.02
Isolate_CZ04_136_9	ES_FV_25_55_5_86	99.01
Isolate_CZ04_136_9	ES_FV_25_60_182_7	99.24
Isolate_CZ04_136_9	ES_FV_25_66_5_106	98.97
Isolate_CZ04_136_9	ES_FV_25_67_3_84	99.2
Isolate_CZ04_136_9	ES_FV_25_6_8_106	98.97
Isolate_CZ04_136_9	ES_FV_25_68_7_69	98.97
Isolate_CZ04_136_9	ES_FV_25_69_1_68	98.97
Isolate_CZ04_136_9	ES_FV_25_70_15_4	99.01
Isolate_CZ04_136_9	ES_FV_25_73_7_45	98.97
Isolate_CZ04_136_9	ES_FV_25_76_5_124	98.97
Isolate_CZ04_136_9	ES_FV_25_8_7_93	99.25
Isolate_CZ04_136_9	Isolate_CM02_284_3	99.07
Isolate_CZ04_136_9	Isolate_CM05_51_8	99.31
Isolate_CZ04_136_9	Isolate_CM06_101_8	99.33
Isolate_CZ04_136_9	Isolate_CM07_76_10	99.36
Isolate_CZ04_136_9	Isolate_CM08_151_5	98.98
Isolate_CZ04_136_9	Isolate_CM09_213_5	99.38
Isolate_CZ04_136_9	Isolate_CM10_80_9	99.31
Isolate_CZ04_136_9	Isolate_CM11_63_9	98.94
Isolate_CZ04_136_9	Isolate_CM12_69_10	99.21
Isolate_CZ04_136_9	Isolate_CZ01_5_134	98.87
Isolate_CZ04_136_9	Isolate_CZ02_5_85	98.87
Isolate_CZ04_136_9	Isolate_CZ03_285_4	99.08
Isolate_CZ05_22_9	ES_FV_25_16_6_69	98.96
Isolate_CZ05_22_9	ES_FV_25_18_2_193	98.83
Isolate_CZ05_22_9	ES_FV_25_23_1_45	98.96
Isolate_CZ05_22_9	ES_FV_25_30_8_107	98.96
Isolate_CZ05_22_9	ES_FV_25_32_21_44	98.96
Isolate_CZ05_22_9	ES_FV_25_35_5_106	98.96
Isolate_CZ05_22_9	ES_FV_25_41_2_33	99.05
Isolate_CZ05_22_9	ES_FV_25_43_3_69	98.96
Isolate_CZ05_22_9	ES_FV_25_4_7_69	99.28
Isolate_CZ05_22_9	ES_FV_25_5_3_125	99.21
Isolate_CZ05_22_9	ES_FV_25_53_5_77	99.01
Isolate_CZ05_22_9	ES_FV_25_55_5_86	99.02
Isolate_CZ05_22_9	ES_FV_25_60_182_7	99.2
Isolate_CZ05_22_9	ES_FV_25_66_5_106	98.96
Isolate_CZ05_22_9	ES_FV_25_67_3_84	99.16
Isolate_CZ05_22_9	ES_FV_25_6_8_106	98.96
Isolate_CZ05_22_9	ES_FV_25_68_7_69	98.96
Isolate_CZ05_22_9	ES_FV_25_69_1_68	98.96
Isolate_CZ05_22_9	ES_FV_25_70_15_4	99.02
Isolate_CZ05_22_9	ES_FV_25_73_7_45	98.96
Isolate_CZ05_22_9	ES_FV_25_76_5_124	98.96
Isolate_CZ05_22_9	ES_FV_25_8_7_93	99.19
Isolate_CZ05_22_9	Isolate_CM02_284_3	99.02
Isolate_CZ05_22_9	Isolate_CM05_51_8	99.23
Isolate_CZ05_22_9	Isolate_CM06_101_8	99.22
Isolate_CZ05_22_9	Isolate_CM07_76_10	99.28
Isolate_CZ05_22_9	Isolate_CM08_151_5	98.99
Isolate_CZ05_22_9	Isolate_CM09_213_5	99.3
Isolate_CZ05_22_9	Isolate_CM10_80_9	99.21
Isolate_CZ05_22_9	Isolate_CM11_63_9	98.95
Isolate_CZ05_22_9	Isolate_CM12_69_10	99.16
Isolate_CZ05_22_9	Isolate_CZ01_5_134	98.87
Isolate_CZ05_22_9	Isolate_CZ02_5_85	98.87
Isolate_CZ05_22_9	Isolate_CZ03_285_4	99.05
Isolate_CZ05_22_9	Isolate_CZ04_136_9	99.29
Isolate_CZ06_4_134	ES_FV_25_16_6_69	99
Isolate_CZ06_4_134	ES_FV_25_18_2_193	98.92
Isolate_CZ06_4_134	ES_FV_25_23_1_45	99
Isolate_CZ06_4_134	ES_FV_25_30_8_107	99
Isolate_CZ06_4_134	ES_FV_25_32_21_44	99
Isolate_CZ06_4_134	ES_FV_25_35_5_106	99
Isolate_CZ06_4_134	ES_FV_25_41_2_33	98.76
Isolate_CZ06_4_134	ES_FV_25_43_3_69	98.71
Isolate_CZ06_4_134	ES_FV_25_4_7_69	98.79
Isolate_CZ06_4_134	ES_FV_25_5_3_125	98.92
Isolate_CZ06_4_134	ES_FV_25_53_5_77	98.8
Isolate_CZ06_4_134	ES_FV_25_55_5_86	98.88
Isolate_CZ06_4_134	ES_FV_25_60_182_7	98.93
Isolate_CZ06_4_134	ES_FV_25_66_5_106	99
Isolate_CZ06_4_134	ES_FV_25_67_3_84	98.93
Isolate_CZ06_4_134	ES_FV_25_6_8_106	99
Isolate_CZ06_4_134	ES_FV_25_68_7_69	99
Isolate_CZ06_4_134	ES_FV_25_69_1_68	99
Isolate_CZ06_4_134	ES_FV_25_70_15_4	98.88
Isolate_CZ06_4_134	ES_FV_25_73_7_45	99
Isolate_CZ06_4_134	ES_FV_25_76_5_124	99
Isolate_CZ06_4_134	ES_FV_25_8_7_93	98.92
Isolate_CZ06_4_134	Isolate_CM02_284_3	98.85
Isolate_CZ06_4_134	Isolate_CM05_51_8	98.92
Isolate_CZ06_4_134	Isolate_CM06_101_8	98.95
Isolate_CZ06_4_134	Isolate_CM07_76_10	98.9
Isolate_CZ06_4_134	Isolate_CM08_151_5	98.96
Isolate_CZ06_4_134	Isolate_CM09_213_5	98.87
Isolate_CZ06_4_134	Isolate_CM10_80_9	98.9
Isolate_CZ06_4_134	Isolate_CM11_63_9	99.01
Isolate_CZ06_4_134	Isolate_CM12_69_10	98.92
Isolate_CZ06_4_134	Isolate_CZ01_5_134	100
Isolate_CZ06_4_134	Isolate_CZ02_5_85	100
Isolate_CZ06_4_134	Isolate_CZ03_285_4	98.89
Isolate_CZ06_4_134	Isolate_CZ04_136_9	98.87
Isolate_CZ06_4_134	Isolate_CZ05_22_9	98.87
Isolate_CZ09_5_85	ES_FV_25_16_6_69	99
Isolate_CZ09_5_85	ES_FV_25_18_2_193	98.92
Isolate_CZ09_5_85	ES_FV_25_23_1_45	99
Isolate_CZ09_5_85	ES_FV_25_30_8_107	99
Isolate_CZ09_5_85	ES_FV_25_32_21_44	99
Isolate_CZ09_5_85	ES_FV_25_35_5_106	99
Isolate_CZ09_5_85	ES_FV_25_41_2_33	98.76
Isolate_CZ09_5_85	ES_FV_25_43_3_69	98.71
Isolate_CZ09_5_85	ES_FV_25_4_7_69	98.79
Isolate_CZ09_5_85	ES_FV_25_5_3_125	98.92
Isolate_CZ09_5_85	ES_FV_25_53_5_77	98.8
Isolate_CZ09_5_85	ES_FV_25_55_5_86	98.88
Isolate_CZ09_5_85	ES_FV_25_60_182_7	98.93
Isolate_CZ09_5_85	ES_FV_25_66_5_106	99
Isolate_CZ09_5_85	ES_FV_25_67_3_84	98.93
Isolate_CZ09_5_85	ES_FV_25_6_8_106	99
Isolate_CZ09_5_85	ES_FV_25_68_7_69	99
Isolate_CZ09_5_85	ES_FV_25_69_1_68	99
Isolate_CZ09_5_85	ES_FV_25_70_15_4	98.88
Isolate_CZ09_5_85	ES_FV_25_73_7_45	99
Isolate_CZ09_5_85	ES_FV_25_76_5_124	99
Isolate_CZ09_5_85	ES_FV_25_8_7_93	98.92
Isolate_CZ09_5_85	Isolate_CM02_284_3	98.85
Isolate_CZ09_5_85	Isolate_CM05_51_8	98.92
Isolate_CZ09_5_85	Isolate_CM06_101_8	98.95
Isolate_CZ09_5_85	Isolate_CM07_76_10	98.9
Isolate_CZ09_5_85	Isolate_CM08_151_5	98.96
Isolate_CZ09_5_85	Isolate_CM09_213_5	98.87
Isolate_CZ09_5_85	Isolate_CM10_80_9	98.9
Isolate_CZ09_5_85	Isolate_CM11_63_9	99.01
Isolate_CZ09_5_85	Isolate_CM12_69_10	98.92
Isolate_CZ09_5_85	Isolate_CZ01_5_134	100
Isolate_CZ09_5_85	Isolate_CZ02_5_85	100
Isolate_CZ09_5_85	Isolate_CZ03_285_4	98.89
Isolate_CZ09_5_85	Isolate_CZ04_136_9	98.87
Isolate_CZ09_5_85	Isolate_CZ05_22_9	98.87
Isolate_CZ09_5_85	Isolate_CZ06_4_134	100
Isolate_CZ10_4_85	ES_FV_25_16_6_69	99
Isolate_CZ10_4_85	ES_FV_25_18_2_193	98.92
Isolate_CZ10_4_85	ES_FV_25_23_1_45	99
Isolate_CZ10_4_85	ES_FV_25_30_8_107	99
Isolate_CZ10_4_85	ES_FV_25_32_21_44	99
Isolate_CZ10_4_85	ES_FV_25_35_5_106	99
Isolate_CZ10_4_85	ES_FV_25_41_2_33	98.76
Isolate_CZ10_4_85	ES_FV_25_43_3_69	98.71
Isolate_CZ10_4_85	ES_FV_25_4_7_69	98.79
Isolate_CZ10_4_85	ES_FV_25_5_3_125	98.92
Isolate_CZ10_4_85	ES_FV_25_53_5_77	98.8
Isolate_CZ10_4_85	ES_FV_25_55_5_86	98.89
Isolate_CZ10_4_85	ES_FV_25_60_182_7	98.93
Isolate_CZ10_4_85	ES_FV_25_66_5_106	99
Isolate_CZ10_4_85	ES_FV_25_67_3_84	98.93
Isolate_CZ10_4_85	ES_FV_25_6_8_106	99
Isolate_CZ10_4_85	ES_FV_25_68_7_69	99
Isolate_CZ10_4_85	ES_FV_25_69_1_68	99
Isolate_CZ10_4_85	ES_FV_25_70_15_4	98.88
Isolate_CZ10_4_85	ES_FV_25_73_7_45	99
Isolate_CZ10_4_85	ES_FV_25_76_5_124	99
Isolate_CZ10_4_85	ES_FV_25_8_7_93	98.92
Isolate_CZ10_4_85	Isolate_CM02_284_3	98.85
Isolate_CZ10_4_85	Isolate_CM05_51_8	98.92
Isolate_CZ10_4_85	Isolate_CM06_101_8	98.95
Isolate_CZ10_4_85	Isolate_CM07_76_10	98.9
Isolate_CZ10_4_85	Isolate_CM08_151_5	98.96
Isolate_CZ10_4_85	Isolate_CM09_213_5	98.87
Isolate_CZ10_4_85	Isolate_CM10_80_9	98.9
Isolate_CZ10_4_85	Isolate_CM11_63_9	99.01
Isolate_CZ10_4_85	Isolate_CM12_69_10	98.92
Isolate_CZ10_4_85	Isolate_CZ01_5_134	100
Isolate_CZ10_4_85	Isolate_CZ02_5_85	100
Isolate_CZ10_4_85	Isolate_CZ03_285_4	98.89
Isolate_CZ10_4_85	Isolate_CZ04_136_9	98.87
Isolate_CZ10_4_85	Isolate_CZ05_22_9	98.87
Isolate_CZ10_4_85	Isolate_CZ06_4_134	100
Isolate_CZ10_4_85	Isolate_CZ09_5_85	100
Isolate_CZ11_15_85	ES_FV_25_16_6_69	99
Isolate_CZ11_15_85	ES_FV_25_18_2_193	98.92
Isolate_CZ11_15_85	ES_FV_25_23_1_45	99
Isolate_CZ11_15_85	ES_FV_25_30_8_107	99
Isolate_CZ11_15_85	ES_FV_25_32_21_44	99
Isolate_CZ11_15_85	ES_FV_25_35_5_106	99
Isolate_CZ11_15_85	ES_FV_25_41_2_33	98.76
Isolate_CZ11_15_85	ES_FV_25_43_3_69	98.71
Isolate_CZ11_15_85	ES_FV_25_4_7_69	98.79
Isolate_CZ11_15_85	ES_FV_25_5_3_125	98.92
Isolate_CZ11_15_85	ES_FV_25_53_5_77	98.8
Isolate_CZ11_15_85	ES_FV_25_55_5_86	98.88
Isolate_CZ11_15_85	ES_FV_25_60_182_7	98.93
Isolate_CZ11_15_85	ES_FV_25_66_5_106	99
Isolate_CZ11_15_85	ES_FV_25_67_3_84	98.93
Isolate_CZ11_15_85	ES_FV_25_6_8_106	99
Isolate_CZ11_15_85	ES_FV_25_68_7_69	99
Isolate_CZ11_15_85	ES_FV_25_69_1_68	99
Isolate_CZ11_15_85	ES_FV_25_70_15_4	98.88
Isolate_CZ11_15_85	ES_FV_25_73_7_45	99
Isolate_CZ11_15_85	ES_FV_25_76_5_124	99
Isolate_CZ11_15_85	ES_FV_25_8_7_93	98.92
Isolate_CZ11_15_85	Isolate_CM02_284_3	98.85
Isolate_CZ11_15_85	Isolate_CM05_51_8	98.92
Isolate_CZ11_15_85	Isolate_CM06_101_8	98.95
Isolate_CZ11_15_85	Isolate_CM07_76_10	98.9
Isolate_CZ11_15_85	Isolate_CM08_151_5	98.96
Isolate_CZ11_15_85	Isolate_CM09_213_5	98.87
Isolate_CZ11_15_85	Isolate_CM10_80_9	98.9
Isolate_CZ11_15_85	Isolate_CM11_63_9	99.01
Isolate_CZ11_15_85	Isolate_CM12_69_10	98.92
Isolate_CZ11_15_85	Isolate_CZ01_5_134	100
Isolate_CZ11_15_85	Isolate_CZ02_5_85	100
Isolate_CZ11_15_85	Isolate_CZ03_285_4	98.89
Isolate_CZ11_15_85	Isolate_CZ04_136_9	98.87
Isolate_CZ11_15_85	Isolate_CZ05_22_9	98.87
Isolate_CZ11_15_85	Isolate_CZ06_4_134	100
Isolate_CZ11_15_85	Isolate_CZ09_5_85	100
Isolate_CZ11_15_85	Isolate_CZ10_4_85	100
Isolate_CZ13_199_6	ES_FV_25_16_6_69	98.96
Isolate_CZ13_199_6	ES_FV_25_18_2_193	98.82
Isolate_CZ13_199_6	ES_FV_25_23_1_45	98.96
Isolate_CZ13_199_6	ES_FV_25_30_8_107	98.96
Isolate_CZ13_199_6	ES_FV_25_32_21_44	98.96
Isolate_CZ13_199_6	ES_FV_25_35_5_106	98.96
Isolate_CZ13_199_6	ES_FV_25_41_2_33	98.94
Isolate_CZ13_199_6	ES_FV_25_43_3_69	98.9
Isolate_CZ13_199_6	ES_FV_25_4_7_69	99.51
Isolate_CZ13_199_6	ES_FV_25_5_3_125	99.35
Isolate_CZ13_199_6	ES_FV_25_53_5_77	99.02
Isolate_CZ13_199_6	ES_FV_25_55_5_86	99.03
Isolate_CZ13_199_6	ES_FV_25_60_182_7	99.28
Isolate_CZ13_199_6	ES_FV_25_66_5_106	98.96
Isolate_CZ13_199_6	ES_FV_25_67_3_84	99.27
Isolate_CZ13_199_6	ES_FV_25_6_8_106	98.96
Isolate_CZ13_199_6	ES_FV_25_68_7_69	98.96
Isolate_CZ13_199_6	ES_FV_25_69_1_68	98.96
Isolate_CZ13_199_6	ES_FV_25_70_15_4	99.04
Isolate_CZ13_199_6	ES_FV_25_73_7_45	98.96
Isolate_CZ13_199_6	ES_FV_25_76_5_124	98.96
Isolate_CZ13_199_6	ES_FV_25_8_7_93	99.28
Isolate_CZ13_199_6	Isolate_CM02_284_3	99.05
Isolate_CZ13_199_6	Isolate_CM05_51_8	99.38
Isolate_CZ13_199_6	Isolate_CM06_101_8	99.26
Isolate_CZ13_199_6	Isolate_CM07_76_10	99.43
Isolate_CZ13_199_6	Isolate_CM08_151_5	98.98
Isolate_CZ13_199_6	Isolate_CM09_213_5	100
Isolate_CZ13_199_6	Isolate_CM10_80_9	99.41
Isolate_CZ13_199_6	Isolate_CM11_63_9	98.94
Isolate_CZ13_199_6	Isolate_CM12_69_10	99.28
Isolate_CZ13_199_6	Isolate_CZ01_5_134	98.87
Isolate_CZ13_199_6	Isolate_CZ02_5_85	98.87
Isolate_CZ13_199_6	Isolate_CZ03_285_4	99.13
Isolate_CZ13_199_6	Isolate_CZ04_136_9	99.37
Isolate_CZ13_199_6	Isolate_CZ05_22_9	99.29
Isolate_CZ13_199_6	Isolate_CZ06_4_134	98.87
Isolate_CZ13_199_6	Isolate_CZ09_5_85	98.87
Isolate_CZ13_199_6	Isolate_CZ10_4_85	98.87
Isolate_CZ13_199_6	Isolate_CZ11_15_85	98.87
Isolate_CZ14_1_11	ES_FV_25_16_6_69	99
Isolate_CZ14_1_11	ES_FV_25_18_2_193	98.93
Isolate_CZ14_1_11	ES_FV_25_23_1_45	99
Isolate_CZ14_1_11	ES_FV_25_30_8_107	99
Isolate_CZ14_1_11	ES_FV_25_32_21_44	99
Isolate_CZ14_1_11	ES_FV_25_35_5_106	99
Isolate_CZ14_1_11	ES_FV_25_41_2_33	98.76
Isolate_CZ14_1_11	ES_FV_25_43_3_69	98.71
Isolate_CZ14_1_11	ES_FV_25_4_7_69	98.79
Isolate_CZ14_1_11	ES_FV_25_5_3_125	98.93
Isolate_CZ14_1_11	ES_FV_25_53_5_77	98.8
Isolate_CZ14_1_11	ES_FV_25_55_5_86	98.89
Isolate_CZ14_1_11	ES_FV_25_60_182_7	98.94
Isolate_CZ14_1_11	ES_FV_25_66_5_106	99
Isolate_CZ14_1_11	ES_FV_25_67_3_84	98.93
Isolate_CZ14_1_11	ES_FV_25_6_8_106	99
Isolate_CZ14_1_11	ES_FV_25_68_7_69	99
Isolate_CZ14_1_11	ES_FV_25_69_1_68	99
Isolate_CZ14_1_11	ES_FV_25_70_15_4	98.88
Isolate_CZ14_1_11	ES_FV_25_73_7_45	99
Isolate_CZ14_1_11	ES_FV_25_76_5_124	99
Isolate_CZ14_1_11	ES_FV_25_8_7_93	98.92
Isolate_CZ14_1_11	Isolate_CM02_284_3	98.85
Isolate_CZ14_1_11	Isolate_CM05_51_8	98.92
Isolate_CZ14_1_11	Isolate_CM06_101_8	98.95
Isolate_CZ14_1_11	Isolate_CM07_76_10	98.9
Isolate_CZ14_1_11	Isolate_CM08_151_5	98.96
Isolate_CZ14_1_11	Isolate_CM09_213_5	98.87
Isolate_CZ14_1_11	Isolate_CM10_80_9	98.9
Isolate_CZ14_1_11	Isolate_CM11_63_9	99.01
Isolate_CZ14_1_11	Isolate_CM12_69_10	98.92
Isolate_CZ14_1_11	Isolate_CZ01_5_134	100
Isolate_CZ14_1_11	Isolate_CZ02_5_85	100
Isolate_CZ14_1_11	Isolate_CZ03_285_4	98.89
Isolate_CZ14_1_11	Isolate_CZ04_136_9	98.87
Isolate_CZ14_1_11	Isolate_CZ05_22_9	98.87
Isolate_CZ14_1_11	Isolate_CZ06_4_134	100
Isolate_CZ14_1_11	Isolate_CZ09_5_85	100
Isolate_CZ14_1_11	Isolate_CZ10_4_85	100
Isolate_CZ14_1_11	Isolate_CZ11_15_85	100
Isolate_CZ14_1_11	Isolate_CZ13_199_6	98.87
Isolate_CZ15_3_134	ES_FV_25_16_6_69	99
Isolate_CZ15_3_134	ES_FV_25_18_2_193	98.92
Isolate_CZ15_3_134	ES_FV_25_23_1_45	99
Isolate_CZ15_3_134	ES_FV_25_30_8_107	99
Isolate_CZ15_3_134	ES_FV_25_32_21_44	99
Isolate_CZ15_3_134	ES_FV_25_35_5_106	99
Isolate_CZ15_3_134	ES_FV_25_41_2_33	98.76
Isolate_CZ15_3_134	ES_FV_25_43_3_69	98.71
Isolate_CZ15_3_134	ES_FV_25_4_7_69	98.79
Isolate_CZ15_3_134	ES_FV_25_5_3_125	98.92
Isolate_CZ15_3_134	ES_FV_25_53_5_77	98.8
Isolate_CZ15_3_134	ES_FV_25_55_5_86	98.89
Isolate_CZ15_3_134	ES_FV_25_60_182_7	98.93
Isolate_CZ15_3_134	ES_FV_25_66_5_106	99
Isolate_CZ15_3_134	ES_FV_25_67_3_84	98.93
Isolate_CZ15_3_134	ES_FV_25_6_8_106	99
Isolate_CZ15_3_134	ES_FV_25_68_7_69	99
Isolate_CZ15_3_134	ES_FV_25_69_1_68	99
Isolate_CZ15_3_134	ES_FV_25_70_15_4	98.88
Isolate_CZ15_3_134	ES_FV_25_73_7_45	99
Isolate_CZ15_3_134	ES_FV_25_76_5_124	99
Isolate_CZ15_3_134	ES_FV_25_8_7_93	98.92
Isolate_CZ15_3_134	Isolate_CM02_284_3	98.85
Isolate_CZ15_3_134	Isolate_CM05_51_8	98.92
Isolate_CZ15_3_134	Isolate_CM06_101_8	98.95
Isolate_CZ15_3_134	Isolate_CM07_76_10	98.9
Isolate_CZ15_3_134	Isolate_CM08_151_5	98.96
Isolate_CZ15_3_134	Isolate_CM09_213_5	98.87
Isolate_CZ15_3_134	Isolate_CM10_80_9	98.9
Isolate_CZ15_3_134	Isolate_CM11_63_9	99.01
Isolate_CZ15_3_134	Isolate_CM12_69_10	98.92
Isolate_CZ15_3_134	Isolate_CZ01_5_134	100
Isolate_CZ15_3_134	Isolate_CZ02_5_85	100
Isolate_CZ15_3_134	Isolate_CZ03_285_4	98.89
Isolate_CZ15_3_134	Isolate_CZ04_136_9	98.87
Isolate_CZ15_3_134	Isolate_CZ05_22_9	98.87
Isolate_CZ15_3_134	Isolate_CZ06_4_134	100
Isolate_CZ15_3_134	Isolate_CZ09_5_85	100
Isolate_CZ15_3_134	Isolate_CZ10_4_85	100
Isolate_CZ15_3_134	Isolate_CZ11_15_85	100
Isolate_CZ15_3_134	Isolate_CZ13_199_6	98.87
Isolate_CZ15_3_134	Isolate_CZ14_1_11	100
Isolate_CZ18_12_85	ES_FV_25_16_6_69	99
Isolate_CZ18_12_85	ES_FV_25_18_2_193	98.92
Isolate_CZ18_12_85	ES_FV_25_23_1_45	99
Isolate_CZ18_12_85	ES_FV_25_30_8_107	99
Isolate_CZ18_12_85	ES_FV_25_32_21_44	99
Isolate_CZ18_12_85	ES_FV_25_35_5_106	99
Isolate_CZ18_12_85	ES_FV_25_41_2_33	98.76
Isolate_CZ18_12_85	ES_FV_25_43_3_69	98.71
Isolate_CZ18_12_85	ES_FV_25_4_7_69	98.79
Isolate_CZ18_12_85	ES_FV_25_5_3_125	98.92
Isolate_CZ18_12_85	ES_FV_25_53_5_77	98.8
Isolate_CZ18_12_85	ES_FV_25_55_5_86	98.88
Isolate_CZ18_12_85	ES_FV_25_60_182_7	98.93
Isolate_CZ18_12_85	ES_FV_25_66_5_106	99
Isolate_CZ18_12_85	ES_FV_25_67_3_84	98.93
Isolate_CZ18_12_85	ES_FV_25_6_8_106	99
Isolate_CZ18_12_85	ES_FV_25_68_7_69	99
Isolate_CZ18_12_85	ES_FV_25_69_1_68	99
Isolate_CZ18_12_85	ES_FV_25_70_15_4	98.88
Isolate_CZ18_12_85	ES_FV_25_73_7_45	99
Isolate_CZ18_12_85	ES_FV_25_76_5_124	99
Isolate_CZ18_12_85	ES_FV_25_8_7_93	98.92
Isolate_CZ18_12_85	Isolate_CM02_284_3	98.85
Isolate_CZ18_12_85	Isolate_CM05_51_8	98.92
Isolate_CZ18_12_85	Isolate_CM06_101_8	98.95
Isolate_CZ18_12_85	Isolate_CM07_76_10	98.9
Isolate_CZ18_12_85	Isolate_CM08_151_5	98.96
Isolate_CZ18_12_85	Isolate_CM09_213_5	98.87
Isolate_CZ18_12_85	Isolate_CM10_80_9	98.9
Isolate_CZ18_12_85	Isolate_CM11_63_9	99.01
Isolate_CZ18_12_85	Isolate_CM12_69_10	98.92
Isolate_CZ18_12_85	Isolate_CZ01_5_134	100
Isolate_CZ18_12_85	Isolate_CZ02_5_85	100
Isolate_CZ18_12_85	Isolate_CZ03_285_4	98.89
Isolate_CZ18_12_85	Isolate_CZ04_136_9	98.87
Isolate_CZ18_12_85	Isolate_CZ05_22_9	98.87
Isolate_CZ18_12_85	Isolate_CZ06_4_134	100
Isolate_CZ18_12_85	Isolate_CZ09_5_85	100
Isolate_CZ18_12_85	Isolate_CZ10_4_85	100
Isolate_CZ18_12_85	Isolate_CZ11_15_85	100
Isolate_CZ18_12_85	Isolate_CZ13_199_6	98.87
Isolate_CZ18_12_85	Isolate_CZ14_1_11	100
Isolate_CZ18_12_85	Isolate_CZ15_3_134	100
Isolate_CZ19_6_55	ES_FV_25_16_6_69	99
Isolate_CZ19_6_55	ES_FV_25_18_2_193	98.92
Isolate_CZ19_6_55	ES_FV_25_23_1_45	99
Isolate_CZ19_6_55	ES_FV_25_30_8_107	99
Isolate_CZ19_6_55	ES_FV_25_32_21_44	99
Isolate_CZ19_6_55	ES_FV_25_35_5_106	99
Isolate_CZ19_6_55	ES_FV_25_41_2_33	98.76
Isolate_CZ19_6_55	ES_FV_25_43_3_69	98.71
Isolate_CZ19_6_55	ES_FV_25_4_7_69	98.79
Isolate_CZ19_6_55	ES_FV_25_5_3_125	98.92
Isolate_CZ19_6_55	ES_FV_25_53_5_77	98.8
Isolate_CZ19_6_55	ES_FV_25_55_5_86	98.88
Isolate_CZ19_6_55	ES_FV_25_60_182_7	98.93
Isolate_CZ19_6_55	ES_FV_25_66_5_106	99
Isolate_CZ19_6_55	ES_FV_25_67_3_84	98.93
Isolate_CZ19_6_55	ES_FV_25_6_8_106	99
Isolate_CZ19_6_55	ES_FV_25_68_7_69	99
Isolate_CZ19_6_55	ES_FV_25_69_1_68	99
Isolate_CZ19_6_55	ES_FV_25_70_15_4	98.88
Isolate_CZ19_6_55	ES_FV_25_73_7_45	99
Isolate_CZ19_6_55	ES_FV_25_76_5_124	99
Isolate_CZ19_6_55	ES_FV_25_8_7_93	98.92
Isolate_CZ19_6_55	Isolate_CM02_284_3	98.85
Isolate_CZ19_6_55	Isolate_CM05_51_8	98.92
Isolate_CZ19_6_55	Isolate_CM06_101_8	98.95
Isolate_CZ19_6_55	Isolate_CM07_76_10	98.9
Isolate_CZ19_6_55	Isolate_CM08_151_5	98.96
Isolate_CZ19_6_55	Isolate_CM09_213_5	98.87
Isolate_CZ19_6_55	Isolate_CM10_80_9	98.9
Isolate_CZ19_6_55	Isolate_CM11_63_9	99.01
Isolate_CZ19_6_55	Isolate_CM12_69_10	98.92
Isolate_CZ19_6_55	Isolate_CZ01_5_134	100
Isolate_CZ19_6_55	Isolate_CZ02_5_85	100
Isolate_CZ19_6_55	Isolate_CZ03_285_4	98.89
Isolate_CZ19_6_55	Isolate_CZ04_136_9	98.87
Isolate_CZ19_6_55	Isolate_CZ05_22_9	98.87
Isolate_CZ19_6_55	Isolate_CZ06_4_134	100
Isolate_CZ19_6_55	Isolate_CZ09_5_85	100
Isolate_CZ19_6_55	Isolate_CZ10_4_85	100
Isolate_CZ19_6_55	Isolate_CZ11_15_85	100
Isolate_CZ19_6_55	Isolate_CZ13_199_6	98.87
Isolate_CZ19_6_55	Isolate_CZ14_1_11	100
Isolate_CZ19_6_55	Isolate_CZ15_3_134	100
Isolate_CZ19_6_55	Isolate_CZ18_12_85	100
Isolate_CZ20_10_11	ES_FV_25_16_6_69	99
Isolate_CZ20_10_11	ES_FV_25_18_2_193	98.93
Isolate_CZ20_10_11	ES_FV_25_23_1_45	99
Isolate_CZ20_10_11	ES_FV_25_30_8_107	99
Isolate_CZ20_10_11	ES_FV_25_32_21_44	99
Isolate_CZ20_10_11	ES_FV_25_35_5_106	99
Isolate_CZ20_10_11	ES_FV_25_41_2_33	98.76
Isolate_CZ20_10_11	ES_FV_25_43_3_69	98.73
Isolate_CZ20_10_11	ES_FV_25_4_7_69	98.79
Isolate_CZ20_10_11	ES_FV_25_5_3_125	98.92
Isolate_CZ20_10_11	ES_FV_25_53_5_77	98.8
Isolate_CZ20_10_11	ES_FV_25_55_5_86	98.89
Isolate_CZ20_10_11	ES_FV_25_60_182_7	98.93
Isolate_CZ20_10_11	ES_FV_25_66_5_106	99
Isolate_CZ20_10_11	ES_FV_25_67_3_84	98.93
Isolate_CZ20_10_11	ES_FV_25_6_8_106	99
Isolate_CZ20_10_11	ES_FV_25_68_7_69	99
Isolate_CZ20_10_11	ES_FV_25_69_1_68	99
Isolate_CZ20_10_11	ES_FV_25_70_15_4	98.88
Isolate_CZ20_10_11	ES_FV_25_73_7_45	99
Isolate_CZ20_10_11	ES_FV_25_76_5_124	99
Isolate_CZ20_10_11	ES_FV_25_8_7_93	98.92
Isolate_CZ20_10_11	Isolate_CM02_284_3	98.85
Isolate_CZ20_10_11	Isolate_CM05_51_8	98.92
Isolate_CZ20_10_11	Isolate_CM06_101_8	98.96
Isolate_CZ20_10_11	Isolate_CM07_76_10	98.9
Isolate_CZ20_10_11	Isolate_CM08_151_5	98.96
Isolate_CZ20_10_11	Isolate_CM09_213_5	98.87
Isolate_CZ20_10_11	Isolate_CM10_80_9	98.9
Isolate_CZ20_10_11	Isolate_CM11_63_9	99.01
Isolate_CZ20_10_11	Isolate_CM12_69_10	98.92
Isolate_CZ20_10_11	Isolate_CZ01_5_134	100
Isolate_CZ20_10_11	Isolate_CZ02_5_85	100
Isolate_CZ20_10_11	Isolate_CZ03_285_4	98.89
Isolate_CZ20_10_11	Isolate_CZ04_136_9	98.87
Isolate_CZ20_10_11	Isolate_CZ05_22_9	98.87
Isolate_CZ20_10_11	Isolate_CZ06_4_134	100
Isolate_CZ20_10_11	Isolate_CZ09_5_85	100
Isolate_CZ20_10_11	Isolate_CZ10_4_85	100
Isolate_CZ20_10_11	Isolate_CZ11_15_85	100
Isolate_CZ20_10_11	Isolate_CZ13_199_6	98.87
Isolate_CZ20_10_11	Isolate_CZ14_1_11	100
Isolate_CZ20_10_11	Isolate_CZ15_3_134	100
Isolate_CZ20_10_11	Isolate_CZ18_12_85	100
Isolate_CZ20_10_11	Isolate_CZ19_6_55	100
Isolate_CZ22_401_3	ES_FV_25_16_6_69	98.9
Isolate_CZ22_401_3	ES_FV_25_18_2_193	98.75
Isolate_CZ22_401_3	ES_FV_25_23_1_45	98.9
Isolate_CZ22_401_3	ES_FV_25_30_8_107	98.9
Isolate_CZ22_401_3	ES_FV_25_32_21_44	98.9
Isolate_CZ22_401_3	ES_FV_25_35_5_106	98.9
Isolate_CZ22_401_3	ES_FV_25_41_2_33	98.87
Isolate_CZ22_401_3	ES_FV_25_43_3_69	98.83
Isolate_CZ22_401_3	ES_FV_25_4_7_69	98.92
Isolate_CZ22_401_3	ES_FV_25_5_3_125	99.07
Isolate_CZ22_401_3	ES_FV_25_53_5_77	99.21
Isolate_CZ22_401_3	ES_FV_25_55_5_86	99.19
Isolate_CZ22_401_3	ES_FV_25_60_182_7	99.06
Isolate_CZ22_401_3	ES_FV_25_66_5_106	98.9
Isolate_CZ22_401_3	ES_FV_25_67_3_84	99.07
Isolate_CZ22_401_3	ES_FV_25_6_8_106	98.9
Isolate_CZ22_401_3	ES_FV_25_68_7_69	98.9
Isolate_CZ22_401_3	ES_FV_25_69_1_68	98.9
Isolate_CZ22_401_3	ES_FV_25_70_15_4	99.19
Isolate_CZ22_401_3	ES_FV_25_73_7_45	98.9
Isolate_CZ22_401_3	ES_FV_25_76_5_124	98.9
Isolate_CZ22_401_3	ES_FV_25_8_7_93	99.06
Isolate_CZ22_401_3	Isolate_CM02_284_3	98.98
Isolate_CZ22_401_3	Isolate_CM05_51_8	99.04
Isolate_CZ22_401_3	Isolate_CM06_101_8	99.02
Isolate_CZ22_401_3	Isolate_CM07_76_10	99
Isolate_CZ22_401_3	Isolate_CM08_151_5	98.99
Isolate_CZ22_401_3	Isolate_CM09_213_5	99.02
Isolate_CZ22_401_3	Isolate_CM10_80_9	99.01
Isolate_CZ22_401_3	Isolate_CM11_63_9	98.86
Isolate_CZ22_401_3	Isolate_CM12_69_10	99.07
Isolate_CZ22_401_3	Isolate_CZ01_5_134	98.8
Isolate_CZ22_401_3	Isolate_CZ02_5_85	98.8
Isolate_CZ22_401_3	Isolate_CZ03_285_4	99.22
Isolate_CZ22_401_3	Isolate_CZ04_136_9	98.97
Isolate_CZ22_401_3	Isolate_CZ05_22_9	98.98
Isolate_CZ22_401_3	Isolate_CZ06_4_134	98.8
Isolate_CZ22_401_3	Isolate_CZ09_5_85	98.8
Isolate_CZ22_401_3	Isolate_CZ10_4_85	98.8
Isolate_CZ22_401_3	Isolate_CZ11_15_85	98.8
Isolate_CZ22_401_3	Isolate_CZ13_199_6	99.02
Isolate_CZ22_401_3	Isolate_CZ14_1_11	98.8
Isolate_CZ22_401_3	Isolate_CZ15_3_134	98.8
Isolate_CZ22_401_3	Isolate_CZ18_12_85	98.8
Isolate_CZ22_401_3	Isolate_CZ19_6_55	98.8
Isolate_CZ22_401_3	Isolate_CZ20_10_11	98.8
Isolate_CZ27_95_2	ES_FV_25_16_6_69	98.89
Isolate_CZ27_95_2	ES_FV_25_18_2_193	98.86
Isolate_CZ27_95_2	ES_FV_25_23_1_45	98.89
Isolate_CZ27_95_2	ES_FV_25_30_8_107	98.89
Isolate_CZ27_95_2	ES_FV_25_32_21_44	98.89
Isolate_CZ27_95_2	ES_FV_25_35_5_106	98.89
Isolate_CZ27_95_2	ES_FV_25_41_2_33	98.67
Isolate_CZ27_95_2	ES_FV_25_43_3_69	98.6
Isolate_CZ27_95_2	ES_FV_25_4_7_69	98.71
Isolate_CZ27_95_2	ES_FV_25_5_3_125	98.84
Isolate_CZ27_95_2	ES_FV_25_53_5_77	98.72
Isolate_CZ27_95_2	ES_FV_25_55_5_86	98.81
Isolate_CZ27_95_2	ES_FV_25_60_182_7	98.85
Isolate_CZ27_95_2	ES_FV_25_66_5_106	98.89
Isolate_CZ27_95_2	ES_FV_25_67_3_84	98.84
Isolate_CZ27_95_2	ES_FV_25_6_8_106	98.89
Isolate_CZ27_95_2	ES_FV_25_68_7_69	98.89
Isolate_CZ27_95_2	ES_FV_25_69_1_68	98.89
Isolate_CZ27_95_2	ES_FV_25_70_15_4	98.82
Isolate_CZ27_95_2	ES_FV_25_73_7_45	98.89
Isolate_CZ27_95_2	ES_FV_25_76_5_124	98.89
Isolate_CZ27_95_2	ES_FV_25_8_7_93	98.83
Isolate_CZ27_95_2	Isolate_CM02_284_3	98.75
Isolate_CZ27_95_2	Isolate_CM05_51_8	98.83
Isolate_CZ27_95_2	Isolate_CM06_101_8	98.86
Isolate_CZ27_95_2	Isolate_CM07_76_10	98.82
Isolate_CZ27_95_2	Isolate_CM08_151_5	98.85
Isolate_CZ27_95_2	Isolate_CM09_213_5	98.79
Isolate_CZ27_95_2	Isolate_CM10_80_9	98.81
Isolate_CZ27_95_2	Isolate_CM11_63_9	98.89
Isolate_CZ27_95_2	Isolate_CM12_69_10	98.84
Isolate_CZ27_95_2	Isolate_CZ01_5_134	98.88
Isolate_CZ27_95_2	Isolate_CZ02_5_85	98.88
Isolate_CZ27_95_2	Isolate_CZ03_285_4	98.75
Isolate_CZ27_95_2	Isolate_CZ04_136_9	98.81
Isolate_CZ27_95_2	Isolate_CZ05_22_9	98.79
Isolate_CZ27_95_2	Isolate_CZ06_4_134	98.88
Isolate_CZ27_95_2	Isolate_CZ09_5_85	98.88
Isolate_CZ27_95_2	Isolate_CZ10_4_85	98.88
Isolate_CZ27_95_2	Isolate_CZ11_15_85	98.88
Isolate_CZ27_95_2	Isolate_CZ13_199_6	98.79
Isolate_CZ27_95_2	Isolate_CZ14_1_11	98.88
Isolate_CZ27_95_2	Isolate_CZ15_3_134	98.88
Isolate_CZ27_95_2	Isolate_CZ18_12_85	98.88
Isolate_CZ27_95_2	Isolate_CZ19_6_55	98.88
Isolate_CZ27_95_2	Isolate_CZ20_10_11	98.88
Isolate_CZ27_95_2	Isolate_CZ22_401_3	98.74
Isolate_CZ29_307_3	ES_FV_25_16_6_69	98.98
Isolate_CZ29_307_3	ES_FV_25_18_2_193	98.86
Isolate_CZ29_307_3	ES_FV_25_23_1_45	98.98
Isolate_CZ29_307_3	ES_FV_25_30_8_107	98.98
Isolate_CZ29_307_3	ES_FV_25_32_21_44	98.98
Isolate_CZ29_307_3	ES_FV_25_35_5_106	98.98
Isolate_CZ29_307_3	ES_FV_25_41_2_33	98.93
Isolate_CZ29_307_3	ES_FV_25_43_3_69	98.9
Isolate_CZ29_307_3	ES_FV_25_4_7_69	99.32
Isolate_CZ29_307_3	ES_FV_25_5_3_125	99.33
Isolate_CZ29_307_3	ES_FV_25_53_5_77	99
Isolate_CZ29_307_3	ES_FV_25_55_5_86	99.01
Isolate_CZ29_307_3	ES_FV_25_60_182_7	99.31
Isolate_CZ29_307_3	ES_FV_25_66_5_106	98.98
Isolate_CZ29_307_3	ES_FV_25_67_3_84	99.31
Isolate_CZ29_307_3	ES_FV_25_6_8_106	98.98
Isolate_CZ29_307_3	ES_FV_25_68_7_69	98.98
Isolate_CZ29_307_3	ES_FV_25_69_1_68	98.98
Isolate_CZ29_307_3	ES_FV_25_70_15_4	99.01
Isolate_CZ29_307_3	ES_FV_25_73_7_45	98.98
Isolate_CZ29_307_3	ES_FV_25_76_5_124	98.98
Isolate_CZ29_307_3	ES_FV_25_8_7_93	99.31
Isolate_CZ29_307_3	Isolate_CM02_284_3	99.06
Isolate_CZ29_307_3	Isolate_CM05_51_8	99.35
Isolate_CZ29_307_3	Isolate_CM06_101_8	99.25
Isolate_CZ29_307_3	Isolate_CM07_76_10	99.37
Isolate_CZ29_307_3	Isolate_CM08_151_5	99.02
Isolate_CZ29_307_3	Isolate_CM09_213_5	99.38
Isolate_CZ29_307_3	Isolate_CM10_80_9	99.34
Isolate_CZ29_307_3	Isolate_CM11_63_9	98.96
Isolate_CZ29_307_3	Isolate_CM12_69_10	99.22
Isolate_CZ29_307_3	Isolate_CZ01_5_134	98.89
Isolate_CZ29_307_3	Isolate_CZ02_5_85	98.89
Isolate_CZ29_307_3	Isolate_CZ03_285_4	99.05
Isolate_CZ29_307_3	Isolate_CZ04_136_9	99.25
Isolate_CZ29_307_3	Isolate_CZ05_22_9	99.33
Isolate_CZ29_307_3	Isolate_CZ06_4_134	98.89
Isolate_CZ29_307_3	Isolate_CZ09_5_85	98.89
Isolate_CZ29_307_3	Isolate_CZ10_4_85	98.89
Isolate_CZ29_307_3	Isolate_CZ11_15_85	98.89
Isolate_CZ29_307_3	Isolate_CZ13_199_6	99.38
Isolate_CZ29_307_3	Isolate_CZ14_1_11	98.89
Isolate_CZ29_307_3	Isolate_CZ15_3_134	98.89
Isolate_CZ29_307_3	Isolate_CZ18_12_85	98.89
Isolate_CZ29_307_3	Isolate_CZ19_6_55	98.89
Isolate_CZ29_307_3	Isolate_CZ20_10_11	98.89
Isolate_CZ29_307_3	Isolate_CZ22_401_3	98.97
Isolate_CZ29_307_3	Isolate_CZ27_95_2	98.82
Isolate_CZ30_23_9	ES_FV_25_16_6_69	98.99
Isolate_CZ30_23_9	ES_FV_25_18_2_193	98.82
Isolate_CZ30_23_9	ES_FV_25_23_1_45	98.99
Isolate_CZ30_23_9	ES_FV_25_30_8_107	98.99
Isolate_CZ30_23_9	ES_FV_25_32_21_44	98.99
Isolate_CZ30_23_9	ES_FV_25_35_5_106	98.99
Isolate_CZ30_23_9	ES_FV_25_41_2_33	98.9
Isolate_CZ30_23_9	ES_FV_25_43_3_69	98.87
Isolate_CZ30_23_9	ES_FV_25_4_7_69	99.18
Isolate_CZ30_23_9	ES_FV_25_5_3_125	99.19
Isolate_CZ30_23_9	ES_FV_25_53_5_77	98.99
Isolate_CZ30_23_9	ES_FV_25_55_5_86	99.04
Isolate_CZ30_23_9	ES_FV_25_60_182_7	99.31
Isolate_CZ30_23_9	ES_FV_25_66_5_106	98.99
Isolate_CZ30_23_9	ES_FV_25_67_3_84	99.23
Isolate_CZ30_23_9	ES_FV_25_6_8_106	98.99
Isolate_CZ30_23_9	ES_FV_25_68_7_69	98.99
Isolate_CZ30_23_9	ES_FV_25_69_1_68	98.99
Isolate_CZ30_23_9	ES_FV_25_70_15_4	99.05
Isolate_CZ30_23_9	ES_FV_25_73_7_45	98.99
Isolate_CZ30_23_9	ES_FV_25_76_5_124	98.99
Isolate_CZ30_23_9	ES_FV_25_8_7_93	99.31
Isolate_CZ30_23_9	Isolate_CM02_284_3	99.04
Isolate_CZ30_23_9	Isolate_CM05_51_8	99.2
Isolate_CZ30_23_9	Isolate_CM06_101_8	99.19
Isolate_CZ30_23_9	Isolate_CM07_76_10	99.24
Isolate_CZ30_23_9	Isolate_CM08_151_5	99.1
Isolate_CZ30_23_9	Isolate_CM09_213_5	99.27
Isolate_CZ30_23_9	Isolate_CM10_80_9	99.23
Isolate_CZ30_23_9	Isolate_CM11_63_9	98.94
Isolate_CZ30_23_9	Isolate_CM12_69_10	99.15
Isolate_CZ30_23_9	Isolate_CZ01_5_134	98.89
Isolate_CZ30_23_9	Isolate_CZ02_5_85	98.89
Isolate_CZ30_23_9	Isolate_CZ03_285_4	99.06
Isolate_CZ30_23_9	Isolate_CZ04_136_9	99.2
Isolate_CZ30_23_9	Isolate_CZ05_22_9	99.24
Isolate_CZ30_23_9	Isolate_CZ06_4_134	98.89
Isolate_CZ30_23_9	Isolate_CZ09_5_85	98.89
Isolate_CZ30_23_9	Isolate_CZ10_4_85	98.89
Isolate_CZ30_23_9	Isolate_CZ11_15_85	98.89
Isolate_CZ30_23_9	Isolate_CZ13_199_6	99.26
Isolate_CZ30_23_9	Isolate_CZ14_1_11	98.89
Isolate_CZ30_23_9	Isolate_CZ15_3_134	98.89
Isolate_CZ30_23_9	Isolate_CZ18_12_85	98.89
Isolate_CZ30_23_9	Isolate_CZ19_6_55	98.89
Isolate_CZ30_23_9	Isolate_CZ20_10_11	98.89
Isolate_CZ30_23_9	Isolate_CZ22_401_3	98.98
Isolate_CZ30_23_9	Isolate_CZ27_95_2	98.8
Isolate_CZ30_23_9	Isolate_CZ29_307_3	99.32
Isolate_CZ31_23_11	ES_FV_25_16_6_69	98.97
Isolate_CZ31_23_11	ES_FV_25_18_2_193	98.83
Isolate_CZ31_23_11	ES_FV_25_23_1_45	98.97
Isolate_CZ31_23_11	ES_FV_25_30_8_107	98.97
Isolate_CZ31_23_11	ES_FV_25_32_21_44	98.97
Isolate_CZ31_23_11	ES_FV_25_35_5_106	98.97
Isolate_CZ31_23_11	ES_FV_25_41_2_33	98.96
Isolate_CZ31_23_11	ES_FV_25_43_3_69	98.92
Isolate_CZ31_23_11	ES_FV_25_4_7_69	99.31
Isolate_CZ31_23_11	ES_FV_25_5_3_125	99.56
Isolate_CZ31_23_11	ES_FV_25_53_5_77	99.01
Isolate_CZ31_23_11	ES_FV_25_55_5_86	99.05
Isolate_CZ31_23_11	ES_FV_25_60_182_7	99.45
Isolate_CZ31_23_11	ES_FV_25_66_5_106	98.97
Isolate_CZ31_23_11	ES_FV_25_67_3_84	99.51
Isolate_CZ31_23_11	ES_FV_25_6_8_106	98.97
Isolate_CZ31_23_11	ES_FV_25_68_7_69	98.97
Isolate_CZ31_23_11	ES_FV_25_69_1_68	98.97
Isolate_CZ31_23_11	ES_FV_25_70_15_4	99.06
Isolate_CZ31_23_11	ES_FV_25_73_7_45	98.98
Isolate_CZ31_23_11	ES_FV_25_76_5_124	98.98
Isolate_CZ31_23_11	ES_FV_25_8_7_93	99.45
Isolate_CZ31_23_11	Isolate_CM02_284_3	99.06
Isolate_CZ31_23_11	Isolate_CM05_51_8	99.56
Isolate_CZ31_23_11	Isolate_CM06_101_8	99.18
Isolate_CZ31_23_11	Isolate_CM07_76_10	99.52
Isolate_CZ31_23_11	Isolate_CM08_151_5	99.03
Isolate_CZ31_23_11	Isolate_CM09_213_5	99.37
Isolate_CZ31_23_11	Isolate_CM10_80_9	99.57
Isolate_CZ31_23_11	Isolate_CM11_63_9	98.94
Isolate_CZ31_23_11	Isolate_CM12_69_10	99.4
Isolate_CZ31_23_11	Isolate_CZ01_5_134	98.88
Isolate_CZ31_23_11	Isolate_CZ02_5_85	98.88
Isolate_CZ31_23_11	Isolate_CZ03_285_4	99.08
Isolate_CZ31_23_11	Isolate_CZ04_136_9	99.23
Isolate_CZ31_23_11	Isolate_CZ05_22_9	99.26
Isolate_CZ31_23_11	Isolate_CZ06_4_134	98.88
Isolate_CZ31_23_11	Isolate_CZ09_5_85	98.88
Isolate_CZ31_23_11	Isolate_CZ10_4_85	98.88
Isolate_CZ31_23_11	Isolate_CZ11_15_85	98.88
Isolate_CZ31_23_11	Isolate_CZ13_199_6	99.37
Isolate_CZ31_23_11	Isolate_CZ14_1_11	98.88
Isolate_CZ31_23_11	Isolate_CZ15_3_134	98.88
Isolate_CZ31_23_11	Isolate_CZ18_12_85	98.88
Isolate_CZ31_23_11	Isolate_CZ19_6_55	98.88
Isolate_CZ31_23_11	Isolate_CZ20_10_11	98.88
Isolate_CZ31_23_11	Isolate_CZ22_401_3	99.06
Isolate_CZ31_23_11	Isolate_CZ27_95_2	98.78
Isolate_CZ31_23_11	Isolate_CZ29_307_3	99.41
Isolate_CZ31_23_11	Isolate_CZ30_23_9	99.25
Isolate_CZ32_204_8	ES_FV_25_16_6_69	98.98
Isolate_CZ32_204_8	ES_FV_25_18_2_193	98.83
Isolate_CZ32_204_8	ES_FV_25_23_1_45	98.98
Isolate_CZ32_204_8	ES_FV_25_30_8_107	98.98
Isolate_CZ32_204_8	ES_FV_25_32_21_44	98.98
Isolate_CZ32_204_8	ES_FV_25_35_5_106	98.98
Isolate_CZ32_204_8	ES_FV_25_41_2_33	98.92
Isolate_CZ32_204_8	ES_FV_25_43_3_69	98.9
Isolate_CZ32_204_8	ES_FV_25_4_7_69	99.24
Isolate_CZ32_204_8	ES_FV_25_5_3_125	99.27
Isolate_CZ32_204_8	ES_FV_25_53_5_77	99.02
Isolate_CZ32_204_8	ES_FV_25_55_5_86	99.02
Isolate_CZ32_204_8	ES_FV_25_60_182_7	99.24
Isolate_CZ32_204_8	ES_FV_25_66_5_106	98.98
Isolate_CZ32_204_8	ES_FV_25_67_3_84	99.21
Isolate_CZ32_204_8	ES_FV_25_6_8_106	98.98
Isolate_CZ32_204_8	ES_FV_25_68_7_69	98.98
Isolate_CZ32_204_8	ES_FV_25_69_1_68	98.98
Isolate_CZ32_204_8	ES_FV_25_70_15_4	99.03
Isolate_CZ32_204_8	ES_FV_25_73_7_45	98.98
Isolate_CZ32_204_8	ES_FV_25_76_5_124	98.98
Isolate_CZ32_204_8	ES_FV_25_8_7_93	99.25
Isolate_CZ32_204_8	Isolate_CM02_284_3	99.07
Isolate_CZ32_204_8	Isolate_CM05_51_8	99.31
Isolate_CZ32_204_8	Isolate_CM06_101_8	99.34
Isolate_CZ32_204_8	Isolate_CM07_76_10	99.37
Isolate_CZ32_204_8	Isolate_CM08_151_5	98.99
Isolate_CZ32_204_8	Isolate_CM09_213_5	99.38
Isolate_CZ32_204_8	Isolate_CM10_80_9	99.31
Isolate_CZ32_204_8	Isolate_CM11_63_9	98.95
Isolate_CZ32_204_8	Isolate_CM12_69_10	99.22
Isolate_CZ32_204_8	Isolate_CZ01_5_134	98.87
Isolate_CZ32_204_8	Isolate_CZ02_5_85	98.87
Isolate_CZ32_204_8	Isolate_CZ03_285_4	99.09
Isolate_CZ32_204_8	Isolate_CZ04_136_9	99.96
Isolate_CZ32_204_8	Isolate_CZ05_22_9	99.3
Isolate_CZ32_204_8	Isolate_CZ06_4_134	98.87
Isolate_CZ32_204_8	Isolate_CZ09_5_85	98.87
Isolate_CZ32_204_8	Isolate_CZ10_4_85	98.87
Isolate_CZ32_204_8	Isolate_CZ11_15_85	98.87
Isolate_CZ32_204_8	Isolate_CZ13_199_6	99.38
Isolate_CZ32_204_8	Isolate_CZ14_1_11	98.87
Isolate_CZ32_204_8	Isolate_CZ15_3_134	98.87
Isolate_CZ32_204_8	Isolate_CZ18_12_85	98.87
Isolate_CZ32_204_8	Isolate_CZ19_6_55	98.87
Isolate_CZ32_204_8	Isolate_CZ20_10_11	98.87
Isolate_CZ32_204_8	Isolate_CZ22_401_3	98.98
Isolate_CZ32_204_8	Isolate_CZ27_95_2	98.81
Isolate_CZ32_204_8	Isolate_CZ29_307_3	99.25
Isolate_CZ32_204_8	Isolate_CZ30_23_9	99.21
Isolate_CZ32_204_8	Isolate_CZ31_23_11	99.23
Isolate_CZ34_174_4	ES_FV_25_16_6_69	98.97
Isolate_CZ34_174_4	ES_FV_25_18_2_193	98.89
Isolate_CZ34_174_4	ES_FV_25_23_1_45	98.97
Isolate_CZ34_174_4	ES_FV_25_30_8_107	98.97
Isolate_CZ34_174_4	ES_FV_25_32_21_44	98.97
Isolate_CZ34_174_4	ES_FV_25_35_5_106	98.97
Isolate_CZ34_174_4	ES_FV_25_41_2_33	98.83
Isolate_CZ34_174_4	ES_FV_25_43_3_69	98.8
Isolate_CZ34_174_4	ES_FV_25_4_7_69	98.88
Isolate_CZ34_174_4	ES_FV_25_5_3_125	98.98
Isolate_CZ34_174_4	ES_FV_25_53_5_77	98.91
Isolate_CZ34_174_4	ES_FV_25_55_5_86	98.95
Isolate_CZ34_174_4	ES_FV_25_60_182_7	98.99
Isolate_CZ34_174_4	ES_FV_25_66_5_106	98.97
Isolate_CZ34_174_4	ES_FV_25_67_3_84	98.97
Isolate_CZ34_174_4	ES_FV_25_6_8_106	98.97
Isolate_CZ34_174_4	ES_FV_25_68_7_69	98.97
Isolate_CZ34_174_4	ES_FV_25_69_1_68	98.97
Isolate_CZ34_174_4	ES_FV_25_70_15_4	98.96
Isolate_CZ34_174_4	ES_FV_25_73_7_45	98.97
Isolate_CZ34_174_4	ES_FV_25_76_5_124	98.97
Isolate_CZ34_174_4	ES_FV_25_8_7_93	98.97
Isolate_CZ34_174_4	Isolate_CM02_284_3	98.93
Isolate_CZ34_174_4	Isolate_CM05_51_8	98.98
Isolate_CZ34_174_4	Isolate_CM06_101_8	98.99
Isolate_CZ34_174_4	Isolate_CM07_76_10	98.99
Isolate_CZ34_174_4	Isolate_CM08_151_5	98.95
Isolate_CZ34_174_4	Isolate_CM09_213_5	98.96
Isolate_CZ34_174_4	Isolate_CM10_80_9	98.98
Isolate_CZ34_174_4	Isolate_CM11_63_9	98.98
Isolate_CZ34_174_4	Isolate_CM12_69_10	98.98
Isolate_CZ34_174_4	Isolate_CZ01_5_134	98.95
Isolate_CZ34_174_4	Isolate_CZ02_5_85	98.95
Isolate_CZ34_174_4	Isolate_CZ03_285_4	98.94
Isolate_CZ34_174_4	Isolate_CZ04_136_9	98.97
Isolate_CZ34_174_4	Isolate_CZ05_22_9	98.96
Isolate_CZ34_174_4	Isolate_CZ06_4_134	98.95
Isolate_CZ34_174_4	Isolate_CZ09_5_85	98.95
Isolate_CZ34_174_4	Isolate_CZ10_4_85	98.95
Isolate_CZ34_174_4	Isolate_CZ11_15_85	98.95
Isolate_CZ34_174_4	Isolate_CZ13_199_6	98.96
Isolate_CZ34_174_4	Isolate_CZ14_1_11	98.95
Isolate_CZ34_174_4	Isolate_CZ15_3_134	98.95
Isolate_CZ34_174_4	Isolate_CZ18_12_85	98.95
Isolate_CZ34_174_4	Isolate_CZ19_6_55	98.95
Isolate_CZ34_174_4	Isolate_CZ20_10_11	98.95
Isolate_CZ34_174_4	Isolate_CZ22_401_3	98.91
Isolate_CZ34_174_4	Isolate_CZ27_95_2	98.84
Isolate_CZ34_174_4	Isolate_CZ29_307_3	98.97
Isolate_CZ34_174_4	Isolate_CZ30_23_9	98.96
Isolate_CZ34_174_4	Isolate_CZ31_23_11	98.97
Isolate_CZ34_174_4	Isolate_CZ32_204_8	98.97
Isolate_CZ35_17_9	ES_FV_25_16_6_69	98.98
Isolate_CZ35_17_9	ES_FV_25_18_2_193	98.83
Isolate_CZ35_17_9	ES_FV_25_23_1_45	98.98
Isolate_CZ35_17_9	ES_FV_25_30_8_107	98.98
Isolate_CZ35_17_9	ES_FV_25_32_21_44	98.98
Isolate_CZ35_17_9	ES_FV_25_35_5_106	98.98
Isolate_CZ35_17_9	ES_FV_25_41_2_33	98.94
Isolate_CZ35_17_9	ES_FV_25_43_3_69	98.89
Isolate_CZ35_17_9	ES_FV_25_4_7_69	99.05
Isolate_CZ35_17_9	ES_FV_25_5_3_125	99.08
Isolate_CZ35_17_9	ES_FV_25_53_5_77	99.01
Isolate_CZ35_17_9	ES_FV_25_55_5_86	99
Isolate_CZ35_17_9	ES_FV_25_60_182_7	99.08
Isolate_CZ35_17_9	ES_FV_25_66_5_106	98.98
Isolate_CZ35_17_9	ES_FV_25_67_3_84	99.06
Isolate_CZ35_17_9	ES_FV_25_6_8_106	98.98
Isolate_CZ35_17_9	ES_FV_25_68_7_69	98.98
Isolate_CZ35_17_9	ES_FV_25_69_1_68	98.98
Isolate_CZ35_17_9	ES_FV_25_70_15_4	99
Isolate_CZ35_17_9	ES_FV_25_73_7_45	98.98
Isolate_CZ35_17_9	ES_FV_25_76_5_124	98.98
Isolate_CZ35_17_9	ES_FV_25_8_7_93	99.08
Isolate_CZ35_17_9	Isolate_CM02_284_3	99.11
Isolate_CZ35_17_9	Isolate_CM05_51_8	99.12
Isolate_CZ35_17_9	Isolate_CM06_101_8	99.06
Isolate_CZ35_17_9	Isolate_CM07_76_10	99.14
Isolate_CZ35_17_9	Isolate_CM08_151_5	98.97
Isolate_CZ35_17_9	Isolate_CM09_213_5	99.13
Isolate_CZ35_17_9	Isolate_CM10_80_9	99.13
Isolate_CZ35_17_9	Isolate_CM11_63_9	98.96
Isolate_CZ35_17_9	Isolate_CM12_69_10	99.07
Isolate_CZ35_17_9	Isolate_CZ01_5_134	98.89
Isolate_CZ35_17_9	Isolate_CZ02_5_85	98.89
Isolate_CZ35_17_9	Isolate_CZ03_285_4	99.04
Isolate_CZ35_17_9	Isolate_CZ04_136_9	99.11
Isolate_CZ35_17_9	Isolate_CZ05_22_9	99.1
Isolate_CZ35_17_9	Isolate_CZ06_4_134	98.89
Isolate_CZ35_17_9	Isolate_CZ09_5_85	98.89
Isolate_CZ35_17_9	Isolate_CZ10_4_85	98.89
Isolate_CZ35_17_9	Isolate_CZ11_15_85	98.89
Isolate_CZ35_17_9	Isolate_CZ13_199_6	99.14
Isolate_CZ35_17_9	Isolate_CZ14_1_11	98.89
Isolate_CZ35_17_9	Isolate_CZ15_3_134	98.89
Isolate_CZ35_17_9	Isolate_CZ18_12_85	98.89
Isolate_CZ35_17_9	Isolate_CZ19_6_55	98.89
Isolate_CZ35_17_9	Isolate_CZ20_10_11	98.89
Isolate_CZ35_17_9	Isolate_CZ22_401_3	98.99
Isolate_CZ35_17_9	Isolate_CZ27_95_2	98.8
Isolate_CZ35_17_9	Isolate_CZ29_307_3	99.12
Isolate_CZ35_17_9	Isolate_CZ30_23_9	99.09
Isolate_CZ35_17_9	Isolate_CZ31_23_11	99.1
Isolate_CZ35_17_9	Isolate_CZ32_204_8	99.1
Isolate_CZ35_17_9	Isolate_CZ34_174_4	98.96
Isolate_CZ36_94_8	ES_FV_25_16_6_69	98.89
Isolate_CZ36_94_8	ES_FV_25_18_2_193	98.76
Isolate_CZ36_94_8	ES_FV_25_23_1_45	98.89
Isolate_CZ36_94_8	ES_FV_25_30_8_107	98.89
Isolate_CZ36_94_8	ES_FV_25_32_21_44	98.89
Isolate_CZ36_94_8	ES_FV_25_35_5_106	98.89
Isolate_CZ36_94_8	ES_FV_25_41_2_33	98.87
Isolate_CZ36_94_8	ES_FV_25_43_3_69	98.84
Isolate_CZ36_94_8	ES_FV_25_4_7_69	98.95
Isolate_CZ36_94_8	ES_FV_25_5_3_125	99.01
Isolate_CZ36_94_8	ES_FV_25_53_5_77	99.29
Isolate_CZ36_94_8	ES_FV_25_55_5_86	99.05
Isolate_CZ36_94_8	ES_FV_25_60_182_7	99.05
Isolate_CZ36_94_8	ES_FV_25_66_5_106	98.89
Isolate_CZ36_94_8	ES_FV_25_67_3_84	98.99
Isolate_CZ36_94_8	ES_FV_25_6_8_106	98.89
Isolate_CZ36_94_8	ES_FV_25_68_7_69	98.89
Isolate_CZ36_94_8	ES_FV_25_69_1_68	98.89
Isolate_CZ36_94_8	ES_FV_25_70_15_4	99.05
Isolate_CZ36_94_8	ES_FV_25_73_7_45	98.89
Isolate_CZ36_94_8	ES_FV_25_76_5_124	98.89
Isolate_CZ36_94_8	ES_FV_25_8_7_93	99.04
Isolate_CZ36_94_8	Isolate_CM02_284_3	98.97
Isolate_CZ36_94_8	Isolate_CM05_51_8	99.09
Isolate_CZ36_94_8	Isolate_CM06_101_8	99
Isolate_CZ36_94_8	Isolate_CM07_76_10	99.07
Isolate_CZ36_94_8	Isolate_CM08_151_5	98.89
Isolate_CZ36_94_8	Isolate_CM09_213_5	99.06
Isolate_CZ36_94_8	Isolate_CM10_80_9	99.03
Isolate_CZ36_94_8	Isolate_CM11_63_9	98.85
Isolate_CZ36_94_8	Isolate_CM12_69_10	99.04
Isolate_CZ36_94_8	Isolate_CZ01_5_134	98.8
Isolate_CZ36_94_8	Isolate_CZ02_5_85	98.8
Isolate_CZ36_94_8	Isolate_CZ03_285_4	99.26
Isolate_CZ36_94_8	Isolate_CZ04_136_9	99.09
Isolate_CZ36_94_8	Isolate_CZ05_22_9	99.03
Isolate_CZ36_94_8	Isolate_CZ06_4_134	98.8
Isolate_CZ36_94_8	Isolate_CZ09_5_85	98.8
Isolate_CZ36_94_8	Isolate_CZ10_4_85	98.8
Isolate_CZ36_94_8	Isolate_CZ11_15_85	98.8
Isolate_CZ36_94_8	Isolate_CZ13_199_6	99.05
Isolate_CZ36_94_8	Isolate_CZ14_1_11	98.8
Isolate_CZ36_94_8	Isolate_CZ15_3_134	98.8
Isolate_CZ36_94_8	Isolate_CZ18_12_85	98.8
Isolate_CZ36_94_8	Isolate_CZ19_6_55	98.8
Isolate_CZ36_94_8	Isolate_CZ20_10_11	98.8
Isolate_CZ36_94_8	Isolate_CZ22_401_3	99.23
Isolate_CZ36_94_8	Isolate_CZ27_95_2	98.74
Isolate_CZ36_94_8	Isolate_CZ29_307_3	99
Isolate_CZ36_94_8	Isolate_CZ30_23_9	99.02
Isolate_CZ36_94_8	Isolate_CZ31_23_11	99.01
Isolate_CZ36_94_8	Isolate_CZ32_204_8	99.09
Isolate_CZ36_94_8	Isolate_CZ34_174_4	98.89
Isolate_CZ36_94_8	Isolate_CZ35_17_9	99.02
Isolate_CZ37_55_4	ES_FV_25_16_6_69	98.95
Isolate_CZ37_55_4	ES_FV_25_18_2_193	98.82
Isolate_CZ37_55_4	ES_FV_25_23_1_45	98.95
Isolate_CZ37_55_4	ES_FV_25_30_8_107	98.95
Isolate_CZ37_55_4	ES_FV_25_32_21_44	98.94
Isolate_CZ37_55_4	ES_FV_25_35_5_106	98.95
Isolate_CZ37_55_4	ES_FV_25_41_2_33	98.88
Isolate_CZ37_55_4	ES_FV_25_43_3_69	98.84
Isolate_CZ37_55_4	ES_FV_25_4_7_69	98.94
Isolate_CZ37_55_4	ES_FV_25_5_3_125	99.03
Isolate_CZ37_55_4	ES_FV_25_53_5_77	99
Isolate_CZ37_55_4	ES_FV_25_55_5_86	98.96
Isolate_CZ37_55_4	ES_FV_25_60_182_7	99.02
Isolate_CZ37_55_4	ES_FV_25_66_5_106	98.95
Isolate_CZ37_55_4	ES_FV_25_67_3_84	99.01
Isolate_CZ37_55_4	ES_FV_25_6_8_106	98.95
Isolate_CZ37_55_4	ES_FV_25_68_7_69	98.95
Isolate_CZ37_55_4	ES_FV_25_69_1_68	98.95
Isolate_CZ37_55_4	ES_FV_25_70_15_4	98.97
Isolate_CZ37_55_4	ES_FV_25_73_7_45	98.95
Isolate_CZ37_55_4	ES_FV_25_76_5_124	98.95
Isolate_CZ37_55_4	ES_FV_25_8_7_93	99.01
Isolate_CZ37_55_4	Isolate_CM02_284_3	99
Isolate_CZ37_55_4	Isolate_CM05_51_8	99.06
Isolate_CZ37_55_4	Isolate_CM06_101_8	98.98
Isolate_CZ37_55_4	Isolate_CM07_76_10	99.03
Isolate_CZ37_55_4	Isolate_CM08_151_5	98.95
Isolate_CZ37_55_4	Isolate_CM09_213_5	99.02
Isolate_CZ37_55_4	Isolate_CM10_80_9	99.04
Isolate_CZ37_55_4	Isolate_CM11_63_9	98.9
Isolate_CZ37_55_4	Isolate_CM12_69_10	99.02
Isolate_CZ37_55_4	Isolate_CZ01_5_134	98.87
Isolate_CZ37_55_4	Isolate_CZ02_5_85	98.86
Isolate_CZ37_55_4	Isolate_CZ03_285_4	98.99
Isolate_CZ37_55_4	Isolate_CZ04_136_9	99
Isolate_CZ37_55_4	Isolate_CZ05_22_9	98.98
Isolate_CZ37_55_4	Isolate_CZ06_4_134	98.87
Isolate_CZ37_55_4	Isolate_CZ09_5_85	98.87
Isolate_CZ37_55_4	Isolate_CZ10_4_85	98.86
Isolate_CZ37_55_4	Isolate_CZ11_15_85	98.86
Isolate_CZ37_55_4	Isolate_CZ13_199_6	99.02
Isolate_CZ37_55_4	Isolate_CZ14_1_11	98.86
Isolate_CZ37_55_4	Isolate_CZ15_3_134	98.86
Isolate_CZ37_55_4	Isolate_CZ18_12_85	98.87
Isolate_CZ37_55_4	Isolate_CZ19_6_55	98.87
Isolate_CZ37_55_4	Isolate_CZ20_10_11	98.86
Isolate_CZ37_55_4	Isolate_CZ22_401_3	98.99
Isolate_CZ37_55_4	Isolate_CZ27_95_2	98.76
Isolate_CZ37_55_4	Isolate_CZ29_307_3	99.01
Isolate_CZ37_55_4	Isolate_CZ30_23_9	99.02
Isolate_CZ37_55_4	Isolate_CZ31_23_11	99.03
Isolate_CZ37_55_4	Isolate_CZ32_204_8	99
Isolate_CZ37_55_4	Isolate_CZ34_174_4	98.92
Isolate_CZ37_55_4	Isolate_CZ35_17_9	99.05
Isolate_CZ37_55_4	Isolate_CZ36_94_8	98.95
Isolate_DD02_42_9	ES_FV_25_16_6_69	98.92
Isolate_DD02_42_9	ES_FV_25_18_2_193	98.92
Isolate_DD02_42_9	ES_FV_25_23_1_45	98.92
Isolate_DD02_42_9	ES_FV_25_30_8_107	98.92
Isolate_DD02_42_9	ES_FV_25_32_21_44	98.92
Isolate_DD02_42_9	ES_FV_25_35_5_106	98.92
Isolate_DD02_42_9	ES_FV_25_41_2_33	98.68
Isolate_DD02_42_9	ES_FV_25_43_3_69	98.65
Isolate_DD02_42_9	ES_FV_25_4_7_69	98.76
Isolate_DD02_42_9	ES_FV_25_5_3_125	98.87
Isolate_DD02_42_9	ES_FV_25_53_5_77	98.74
Isolate_DD02_42_9	ES_FV_25_55_5_86	98.85
Isolate_DD02_42_9	ES_FV_25_60_182_7	98.88
Isolate_DD02_42_9	ES_FV_25_66_5_106	98.92
Isolate_DD02_42_9	ES_FV_25_67_3_84	98.87
Isolate_DD02_42_9	ES_FV_25_6_8_106	98.92
Isolate_DD02_42_9	ES_FV_25_68_7_69	98.92
Isolate_DD02_42_9	ES_FV_25_69_1_68	98.92
Isolate_DD02_42_9	ES_FV_25_70_15_4	98.86
Isolate_DD02_42_9	ES_FV_25_73_7_45	98.92
Isolate_DD02_42_9	ES_FV_25_76_5_124	98.92
Isolate_DD02_42_9	ES_FV_25_8_7_93	98.87
Isolate_DD02_42_9	Isolate_CM02_284_3	98.8
Isolate_DD02_42_9	Isolate_CM05_51_8	98.86
Isolate_DD02_42_9	Isolate_CM06_101_8	98.9
Isolate_DD02_42_9	Isolate_CM07_76_10	98.86
Isolate_DD02_42_9	Isolate_CM08_151_5	98.88
Isolate_DD02_42_9	Isolate_CM09_213_5	98.83
Isolate_DD02_42_9	Isolate_CM10_80_9	98.85
Isolate_DD02_42_9	Isolate_CM11_63_9	98.92
Isolate_DD02_42_9	Isolate_CM12_69_10	98.88
Isolate_DD02_42_9	Isolate_CZ01_5_134	98.91
Isolate_DD02_42_9	Isolate_CZ02_5_85	98.91
Isolate_DD02_42_9	Isolate_CZ03_285_4	98.8
Isolate_DD02_42_9	Isolate_CZ04_136_9	98.85
Isolate_DD02_42_9	Isolate_CZ05_22_9	98.82
Isolate_DD02_42_9	Isolate_CZ06_4_134	98.91
Isolate_DD02_42_9	Isolate_CZ09_5_85	98.91
Isolate_DD02_42_9	Isolate_CZ10_4_85	98.91
Isolate_DD02_42_9	Isolate_CZ11_15_85	98.91
Isolate_DD02_42_9	Isolate_CZ13_199_6	98.83
Isolate_DD02_42_9	Isolate_CZ14_1_11	98.91
Isolate_DD02_42_9	Isolate_CZ15_3_134	98.91
Isolate_DD02_42_9	Isolate_CZ18_12_85	98.91
Isolate_DD02_42_9	Isolate_CZ19_6_55	98.91
Isolate_DD02_42_9	Isolate_CZ20_10_11	98.91
Isolate_DD02_42_9	Isolate_CZ22_401_3	98.78
Isolate_DD02_42_9	Isolate_CZ27_95_2	99.05
Isolate_DD02_42_9	Isolate_CZ29_307_3	98.86
Isolate_DD02_42_9	Isolate_CZ30_23_9	98.85
Isolate_DD02_42_9	Isolate_CZ31_23_11	98.83
Isolate_DD02_42_9	Isolate_CZ32_204_8	98.85
Isolate_DD02_42_9	Isolate_CZ34_174_4	98.89
Isolate_DD02_42_9	Isolate_CZ35_17_9	98.84
Isolate_DD02_42_9	Isolate_CZ36_94_8	98.76
Isolate_DD02_42_9	Isolate_CZ37_55_4	98.78
Isolate_DD03_67_9	ES_FV_25_16_6_69	99.58
Isolate_DD03_67_9	ES_FV_25_18_2_193	98.89
Isolate_DD03_67_9	ES_FV_25_23_1_45	99.59
Isolate_DD03_67_9	ES_FV_25_30_8_107	99.59
Isolate_DD03_67_9	ES_FV_25_32_21_44	99.58
Isolate_DD03_67_9	ES_FV_25_35_5_106	99.59
Isolate_DD03_67_9	ES_FV_25_41_2_33	98.79
Isolate_DD03_67_9	ES_FV_25_43_3_69	98.76
Isolate_DD03_67_9	ES_FV_25_4_7_69	98.84
Isolate_DD03_67_9	ES_FV_25_5_3_125	98.98
Isolate_DD03_67_9	ES_FV_25_53_5_77	98.87
Isolate_DD03_67_9	ES_FV_25_55_5_86	98.93
Isolate_DD03_67_9	ES_FV_25_60_182_7	99
Isolate_DD03_67_9	ES_FV_25_66_5_106	99.59
Isolate_DD03_67_9	ES_FV_25_67_3_84	98.98
Isolate_DD03_67_9	ES_FV_25_6_8_106	99.59
Isolate_DD03_67_9	ES_FV_25_68_7_69	99.58
Isolate_DD03_67_9	ES_FV_25_69_1_68	99.59
Isolate_DD03_67_9	ES_FV_25_70_15_4	98.94
Isolate_DD03_67_9	ES_FV_25_73_7_45	99.59
Isolate_DD03_67_9	ES_FV_25_76_5_124	99.59
Isolate_DD03_67_9	ES_FV_25_8_7_93	98.97
Isolate_DD03_67_9	Isolate_CM02_284_3	98.9
Isolate_DD03_67_9	Isolate_CM05_51_8	98.99
Isolate_DD03_67_9	Isolate_CM06_101_8	99
Isolate_DD03_67_9	Isolate_CM07_76_10	98.98
Isolate_DD03_67_9	Isolate_CM08_151_5	99.02
Isolate_DD03_67_9	Isolate_CM09_213_5	98.93
Isolate_DD03_67_9	Isolate_CM10_80_9	98.95
Isolate_DD03_67_9	Isolate_CM11_63_9	99.13
Isolate_DD03_67_9	Isolate_CM12_69_10	98.98
Isolate_DD03_67_9	Isolate_CZ01_5_134	99.23
Isolate_DD03_67_9	Isolate_CZ02_5_85	99.23
Isolate_DD03_67_9	Isolate_CZ03_285_4	98.91
Isolate_DD03_67_9	Isolate_CZ04_136_9	98.93
Isolate_DD03_67_9	Isolate_CZ05_22_9	98.93
Isolate_DD03_67_9	Isolate_CZ06_4_134	99.23
Isolate_DD03_67_9	Isolate_CZ09_5_85	99.23
Isolate_DD03_67_9	Isolate_CZ10_4_85	99.23
Isolate_DD03_67_9	Isolate_CZ11_15_85	99.23
Isolate_DD03_67_9	Isolate_CZ13_199_6	98.93
Isolate_DD03_67_9	Isolate_CZ14_1_11	99.23
Isolate_DD03_67_9	Isolate_CZ15_3_134	99.23
Isolate_DD03_67_9	Isolate_CZ18_12_85	99.22
Isolate_DD03_67_9	Isolate_CZ19_6_55	99.23
Isolate_DD03_67_9	Isolate_CZ20_10_11	99.23
Isolate_DD03_67_9	Isolate_CZ22_401_3	98.87
Isolate_DD03_67_9	Isolate_CZ27_95_2	98.89
Isolate_DD03_67_9	Isolate_CZ29_307_3	98.95
Isolate_DD03_67_9	Isolate_CZ30_23_9	98.96
Isolate_DD03_67_9	Isolate_CZ31_23_11	98.94
Isolate_DD03_67_9	Isolate_CZ32_204_8	98.94
Isolate_DD03_67_9	Isolate_CZ34_174_4	98.97
Isolate_DD03_67_9	Isolate_CZ35_17_9	98.96
Isolate_DD03_67_9	Isolate_CZ36_94_8	98.88
Isolate_DD03_67_9	Isolate_CZ37_55_4	98.93
Isolate_DD03_67_9	Isolate_DD02_42_9	98.9
Isolate_DD05_51_9	ES_FV_25_16_6_69	98.97
Isolate_DD05_51_9	ES_FV_25_18_2_193	98.84
Isolate_DD05_51_9	ES_FV_25_23_1_45	98.97
Isolate_DD05_51_9	ES_FV_25_30_8_107	98.97
Isolate_DD05_51_9	ES_FV_25_32_21_44	98.97
Isolate_DD05_51_9	ES_FV_25_35_5_106	98.97
Isolate_DD05_51_9	ES_FV_25_41_2_33	98.93
Isolate_DD05_51_9	ES_FV_25_43_3_69	98.88
Isolate_DD05_51_9	ES_FV_25_4_7_69	99.33
Isolate_DD05_51_9	ES_FV_25_5_3_125	99.39
Isolate_DD05_51_9	ES_FV_25_53_5_77	99
Isolate_DD05_51_9	ES_FV_25_55_5_86	99.01
Isolate_DD05_51_9	ES_FV_25_60_182_7	99.35
Isolate_DD05_51_9	ES_FV_25_66_5_106	98.97
Isolate_DD05_51_9	ES_FV_25_67_3_84	99.37
Isolate_DD05_51_9	ES_FV_25_6_8_106	98.97
Isolate_DD05_51_9	ES_FV_25_68_7_69	98.97
Isolate_DD05_51_9	ES_FV_25_69_1_68	98.97
Isolate_DD05_51_9	ES_FV_25_70_15_4	99.02
Isolate_DD05_51_9	ES_FV_25_73_7_45	98.97
Isolate_DD05_51_9	ES_FV_25_76_5_124	98.97
Isolate_DD05_51_9	ES_FV_25_8_7_93	99.35
Isolate_DD05_51_9	Isolate_CM02_284_3	99.05
Isolate_DD05_51_9	Isolate_CM05_51_8	99.39
Isolate_DD05_51_9	Isolate_CM06_101_8	99.22
Isolate_DD05_51_9	Isolate_CM07_76_10	99.39
Isolate_DD05_51_9	Isolate_CM08_151_5	99.03
Isolate_DD05_51_9	Isolate_CM09_213_5	99.37
Isolate_DD05_51_9	Isolate_CM10_80_9	99.38
Isolate_DD05_51_9	Isolate_CM11_63_9	98.95
Isolate_DD05_51_9	Isolate_CM12_69_10	99.2
Isolate_DD05_51_9	Isolate_CZ01_5_134	98.88
Isolate_DD05_51_9	Isolate_CZ02_5_85	98.88
Isolate_DD05_51_9	Isolate_CZ03_285_4	99.04
Isolate_DD05_51_9	Isolate_CZ04_136_9	99.25
Isolate_DD05_51_9	Isolate_CZ05_22_9	99.32
Isolate_DD05_51_9	Isolate_CZ06_4_134	98.88
Isolate_DD05_51_9	Isolate_CZ09_5_85	98.88
Isolate_DD05_51_9	Isolate_CZ10_4_85	98.88
Isolate_DD05_51_9	Isolate_CZ11_15_85	98.88
Isolate_DD05_51_9	Isolate_CZ13_199_6	99.37
Isolate_DD05_51_9	Isolate_CZ14_1_11	98.88
Isolate_DD05_51_9	Isolate_CZ15_3_134	98.88
Isolate_DD05_51_9	Isolate_CZ18_12_85	98.88
Isolate_DD05_51_9	Isolate_CZ19_6_55	98.88
Isolate_DD05_51_9	Isolate_CZ20_10_11	98.88
Isolate_DD05_51_9	Isolate_CZ22_401_3	98.98
Isolate_DD05_51_9	Isolate_CZ27_95_2	98.8
Isolate_DD05_51_9	Isolate_CZ29_307_3	99.73
Isolate_DD05_51_9	Isolate_CZ30_23_9	99.35
Isolate_DD05_51_9	Isolate_CZ31_23_11	99.44
Isolate_DD05_51_9	Isolate_CZ32_204_8	99.25
Isolate_DD05_51_9	Isolate_CZ34_174_4	98.96
Isolate_DD05_51_9	Isolate_CZ35_17_9	99.1
Isolate_DD05_51_9	Isolate_CZ36_94_8	99
Isolate_DD05_51_9	Isolate_CZ37_55_4	99.02
Isolate_DD05_51_9	Isolate_DD02_42_9	98.87
Isolate_DD05_51_9	Isolate_DD03_67_9	98.94
Isolate_DD07_11_7	ES_FV_25_16_6_69	98.93
Isolate_DD07_11_7	ES_FV_25_18_2_193	98.92
Isolate_DD07_11_7	ES_FV_25_23_1_45	98.93
Isolate_DD07_11_7	ES_FV_25_30_8_107	98.93
Isolate_DD07_11_7	ES_FV_25_32_21_44	98.93
Isolate_DD07_11_7	ES_FV_25_35_5_106	98.93
Isolate_DD07_11_7	ES_FV_25_41_2_33	98.69
Isolate_DD07_11_7	ES_FV_25_43_3_69	98.65
Isolate_DD07_11_7	ES_FV_25_4_7_69	98.77
Isolate_DD07_11_7	ES_FV_25_5_3_125	98.88
Isolate_DD07_11_7	ES_FV_25_53_5_77	98.74
Isolate_DD07_11_7	ES_FV_25_55_5_86	98.85
Isolate_DD07_11_7	ES_FV_25_60_182_7	98.88
Isolate_DD07_11_7	ES_FV_25_66_5_106	98.93
Isolate_DD07_11_7	ES_FV_25_67_3_84	98.87
Isolate_DD07_11_7	ES_FV_25_6_8_106	98.93
Isolate_DD07_11_7	ES_FV_25_68_7_69	98.93
Isolate_DD07_11_7	ES_FV_25_69_1_68	98.93
Isolate_DD07_11_7	ES_FV_25_70_15_4	98.86
Isolate_DD07_11_7	ES_FV_25_73_7_45	98.93
Isolate_DD07_11_7	ES_FV_25_76_5_124	98.93
Isolate_DD07_11_7	ES_FV_25_8_7_93	98.87
Isolate_DD07_11_7	Isolate_CM02_284_3	98.81
Isolate_DD07_11_7	Isolate_CM05_51_8	98.86
Isolate_DD07_11_7	Isolate_CM06_101_8	98.9
Isolate_DD07_11_7	Isolate_CM07_76_10	98.86
Isolate_DD07_11_7	Isolate_CM08_151_5	98.88
Isolate_DD07_11_7	Isolate_CM09_213_5	98.83
Isolate_DD07_11_7	Isolate_CM10_80_9	98.85
Isolate_DD07_11_7	Isolate_CM11_63_9	98.91
Isolate_DD07_11_7	Isolate_CM12_69_10	98.89
Isolate_DD07_11_7	Isolate_CZ01_5_134	98.91
Isolate_DD07_11_7	Isolate_CZ02_5_85	98.91
Isolate_DD07_11_7	Isolate_CZ03_285_4	98.8
Isolate_DD07_11_7	Isolate_CZ04_136_9	98.85
Isolate_DD07_11_7	Isolate_CZ05_22_9	98.82
Isolate_DD07_11_7	Isolate_CZ06_4_134	98.91
Isolate_DD07_11_7	Isolate_CZ09_5_85	98.91
Isolate_DD07_11_7	Isolate_CZ10_4_85	98.91
Isolate_DD07_11_7	Isolate_CZ11_15_85	98.91
Isolate_DD07_11_7	Isolate_CZ13_199_6	98.83
Isolate_DD07_11_7	Isolate_CZ14_1_11	98.91
Isolate_DD07_11_7	Isolate_CZ15_3_134	98.91
Isolate_DD07_11_7	Isolate_CZ18_12_85	98.91
Isolate_DD07_11_7	Isolate_CZ19_6_55	98.91
Isolate_DD07_11_7	Isolate_CZ20_10_11	98.91
Isolate_DD07_11_7	Isolate_CZ22_401_3	98.78
Isolate_DD07_11_7	Isolate_CZ27_95_2	99.05
Isolate_DD07_11_7	Isolate_CZ29_307_3	98.86
Isolate_DD07_11_7	Isolate_CZ30_23_9	98.85
Isolate_DD07_11_7	Isolate_CZ31_23_11	98.84
Isolate_DD07_11_7	Isolate_CZ32_204_8	98.84
Isolate_DD07_11_7	Isolate_CZ34_174_4	98.89
Isolate_DD07_11_7	Isolate_CZ35_17_9	98.85
Isolate_DD07_11_7	Isolate_CZ36_94_8	98.77
Isolate_DD07_11_7	Isolate_CZ37_55_4	98.79
Isolate_DD07_11_7	Isolate_DD02_42_9	100
Isolate_DD07_11_7	Isolate_DD03_67_9	98.9
Isolate_DD07_11_7	Isolate_DD05_51_9	98.86
Isolate_DM01_28_6	ES_FV_25_16_6_69	99.02
Isolate_DM01_28_6	ES_FV_25_18_2_193	98.87
Isolate_DM01_28_6	ES_FV_25_23_1_45	99.02
Isolate_DM01_28_6	ES_FV_25_30_8_107	99.02
Isolate_DM01_28_6	ES_FV_25_32_21_44	99.02
Isolate_DM01_28_6	ES_FV_25_35_5_106	99.02
Isolate_DM01_28_6	ES_FV_25_41_2_33	98.93
Isolate_DM01_28_6	ES_FV_25_43_3_69	98.89
Isolate_DM01_28_6	ES_FV_25_4_7_69	99.28
Isolate_DM01_28_6	ES_FV_25_5_3_125	99.65
Isolate_DM01_28_6	ES_FV_25_53_5_77	99.05
Isolate_DM01_28_6	ES_FV_25_55_5_86	99.01
Isolate_DM01_28_6	ES_FV_25_60_182_7	99.47
Isolate_DM01_28_6	ES_FV_25_66_5_106	99.02
Isolate_DM01_28_6	ES_FV_25_67_3_84	99.54
Isolate_DM01_28_6	ES_FV_25_6_8_106	99.02
Isolate_DM01_28_6	ES_FV_25_68_7_69	99.02
Isolate_DM01_28_6	ES_FV_25_69_1_68	99.02
Isolate_DM01_28_6	ES_FV_25_70_15_4	99.01
Isolate_DM01_28_6	ES_FV_25_73_7_45	99.02
Isolate_DM01_28_6	ES_FV_25_76_5_124	99.02
Isolate_DM01_28_6	ES_FV_25_8_7_93	99.49
Isolate_DM01_28_6	Isolate_CM02_284_3	99.06
Isolate_DM01_28_6	Isolate_CM05_51_8	99.8
Isolate_DM01_28_6	Isolate_CM06_101_8	99.19
Isolate_DM01_28_6	Isolate_CM07_76_10	99.59
Isolate_DM01_28_6	Isolate_CM08_151_5	99
Isolate_DM01_28_6	Isolate_CM09_213_5	99.36
Isolate_DM01_28_6	Isolate_CM10_80_9	99.64
Isolate_DM01_28_6	Isolate_CM11_63_9	98.96
Isolate_DM01_28_6	Isolate_CM12_69_10	99.44
Isolate_DM01_28_6	Isolate_CZ01_5_134	98.92
Isolate_DM01_28_6	Isolate_CZ02_5_85	98.92
Isolate_DM01_28_6	Isolate_CZ03_285_4	99.05
Isolate_DM01_28_6	Isolate_CZ04_136_9	99.3
Isolate_DM01_28_6	Isolate_CZ05_22_9	99.22
Isolate_DM01_28_6	Isolate_CZ06_4_134	98.92
Isolate_DM01_28_6	Isolate_CZ09_5_85	98.92
Isolate_DM01_28_6	Isolate_CZ10_4_85	98.92
Isolate_DM01_28_6	Isolate_CZ11_15_85	98.92
Isolate_DM01_28_6	Isolate_CZ13_199_6	99.36
Isolate_DM01_28_6	Isolate_CZ14_1_11	98.92
Isolate_DM01_28_6	Isolate_CZ15_3_134	98.92
Isolate_DM01_28_6	Isolate_CZ18_12_85	98.92
Isolate_DM01_28_6	Isolate_CZ19_6_55	98.92
Isolate_DM01_28_6	Isolate_CZ20_10_11	98.92
Isolate_DM01_28_6	Isolate_CZ22_401_3	98.99
Isolate_DM01_28_6	Isolate_CZ27_95_2	98.82
Isolate_DM01_28_6	Isolate_CZ29_307_3	99.32
Isolate_DM01_28_6	Isolate_CZ30_23_9	99.2
Isolate_DM01_28_6	Isolate_CZ31_23_11	99.52
Isolate_DM01_28_6	Isolate_CZ32_204_8	99.3
Isolate_DM01_28_6	Isolate_CZ34_174_4	98.99
Isolate_DM01_28_6	Isolate_CZ35_17_9	99.14
Isolate_DM01_28_6	Isolate_CZ36_94_8	99.1
Isolate_DM01_28_6	Isolate_CZ37_55_4	99.05
Isolate_DM01_28_6	Isolate_DD02_42_9	98.86
Isolate_DM01_28_6	Isolate_DD03_67_9	98.98
Isolate_DM01_28_6	Isolate_DD05_51_9	99.39
Isolate_DM01_28_6	Isolate_DD07_11_7	98.86
Isolate_DM02_91_3	ES_FV_25_16_6_69	99.03
Isolate_DM02_91_3	ES_FV_25_18_2_193	98.89
Isolate_DM02_91_3	ES_FV_25_23_1_45	99.03
Isolate_DM02_91_3	ES_FV_25_30_8_107	99.03
Isolate_DM02_91_3	ES_FV_25_32_21_44	99.02
Isolate_DM02_91_3	ES_FV_25_35_5_106	99.03
Isolate_DM02_91_3	ES_FV_25_41_2_33	98.79
Isolate_DM02_91_3	ES_FV_25_43_3_69	98.76
Isolate_DM02_91_3	ES_FV_25_4_7_69	98.88
Isolate_DM02_91_3	ES_FV_25_5_3_125	99.14
Isolate_DM02_91_3	ES_FV_25_53_5_77	98.83
Isolate_DM02_91_3	ES_FV_25_55_5_86	99.35
Isolate_DM02_91_3	ES_FV_25_60_182_7	99.1
Isolate_DM02_91_3	ES_FV_25_66_5_106	99.03
Isolate_DM02_91_3	ES_FV_25_67_3_84	99.24
Isolate_DM02_91_3	ES_FV_25_6_8_106	99.03
Isolate_DM02_91_3	ES_FV_25_68_7_69	99.03
Isolate_DM02_91_3	ES_FV_25_69_1_68	99.03
Isolate_DM02_91_3	ES_FV_25_70_15_4	99.34
Isolate_DM02_91_3	ES_FV_25_73_7_45	99.03
Isolate_DM02_91_3	ES_FV_25_76_5_124	99.03
Isolate_DM02_91_3	ES_FV_25_8_7_93	99.09
Isolate_DM02_91_3	Isolate_CM02_284_3	98.88
Isolate_DM02_91_3	Isolate_CM05_51_8	99.04
Isolate_DM02_91_3	Isolate_CM06_101_8	99.37
Isolate_DM02_91_3	Isolate_CM07_76_10	98.97
Isolate_DM02_91_3	Isolate_CM08_151_5	99.22
Isolate_DM02_91_3	Isolate_CM09_213_5	98.96
Isolate_DM02_91_3	Isolate_CM10_80_9	98.96
Isolate_DM02_91_3	Isolate_CM11_63_9	99
Isolate_DM02_91_3	Isolate_CM12_69_10	99.12
Isolate_DM02_91_3	Isolate_CZ01_5_134	98.98
Isolate_DM02_91_3	Isolate_CZ02_5_85	98.98
Isolate_DM02_91_3	Isolate_CZ03_285_4	98.93
Isolate_DM02_91_3	Isolate_CZ04_136_9	98.95
Isolate_DM02_91_3	Isolate_CZ05_22_9	98.96
Isolate_DM02_91_3	Isolate_CZ06_4_134	98.98
Isolate_DM02_91_3	Isolate_CZ09_5_85	98.98
Isolate_DM02_91_3	Isolate_CZ10_4_85	98.98
Isolate_DM02_91_3	Isolate_CZ11_15_85	98.98
Isolate_DM02_91_3	Isolate_CZ13_199_6	98.96
Isolate_DM02_91_3	Isolate_CZ14_1_11	98.98
Isolate_DM02_91_3	Isolate_CZ15_3_134	98.98
Isolate_DM02_91_3	Isolate_CZ18_12_85	98.98
Isolate_DM02_91_3	Isolate_CZ19_6_55	98.98
Isolate_DM02_91_3	Isolate_CZ20_10_11	98.98
Isolate_DM02_91_3	Isolate_CZ22_401_3	98.96
Isolate_DM02_91_3	Isolate_CZ27_95_2	98.88
Isolate_DM02_91_3	Isolate_CZ29_307_3	98.96
Isolate_DM02_91_3	Isolate_CZ30_23_9	98.98
Isolate_DM02_91_3	Isolate_CZ31_23_11	98.99
Isolate_DM02_91_3	Isolate_CZ32_204_8	98.95
Isolate_DM02_91_3	Isolate_CZ34_174_4	98.95
Isolate_DM02_91_3	Isolate_CZ35_17_9	98.95
Isolate_DM02_91_3	Isolate_CZ36_94_8	98.83
Isolate_DM02_91_3	Isolate_CZ37_55_4	98.89
Isolate_DM02_91_3	Isolate_DD02_42_9	98.93
Isolate_DM02_91_3	Isolate_DD03_67_9	99.01
Isolate_DM02_91_3	Isolate_DD05_51_9	98.96
Isolate_DM02_91_3	Isolate_DD07_11_7	98.93
Isolate_DM02_91_3	Isolate_DM01_28_6	98.96
Isolate_DM03_56_5	ES_FV_25_16_6_69	98.99
Isolate_DM03_56_5	ES_FV_25_18_2_193	98.83
Isolate_DM03_56_5	ES_FV_25_23_1_45	98.99
Isolate_DM03_56_5	ES_FV_25_30_8_107	98.99
Isolate_DM03_56_5	ES_FV_25_32_21_44	98.99
Isolate_DM03_56_5	ES_FV_25_35_5_106	98.99
Isolate_DM03_56_5	ES_FV_25_41_2_33	98.94
Isolate_DM03_56_5	ES_FV_25_43_3_69	98.9
Isolate_DM03_56_5	ES_FV_25_4_7_69	99.41
Isolate_DM03_56_5	ES_FV_25_5_3_125	99.36
Isolate_DM03_56_5	ES_FV_25_53_5_77	99.03
Isolate_DM03_56_5	ES_FV_25_55_5_86	99.03
Isolate_DM03_56_5	ES_FV_25_60_182_7	99.26
Isolate_DM03_56_5	ES_FV_25_66_5_106	98.99
Isolate_DM03_56_5	ES_FV_25_67_3_84	99.34
Isolate_DM03_56_5	ES_FV_25_6_8_106	98.99
Isolate_DM03_56_5	ES_FV_25_68_7_69	98.99
Isolate_DM03_56_5	ES_FV_25_69_1_68	98.99
Isolate_DM03_56_5	ES_FV_25_70_15_4	99.03
Isolate_DM03_56_5	ES_FV_25_73_7_45	98.99
Isolate_DM03_56_5	ES_FV_25_76_5_124	98.99
Isolate_DM03_56_5	ES_FV_25_8_7_93	99.26
Isolate_DM03_56_5	Isolate_CM02_284_3	99.08
Isolate_DM03_56_5	Isolate_CM05_51_8	99.39
Isolate_DM03_56_5	Isolate_CM06_101_8	99.14
Isolate_DM03_56_5	Isolate_CM07_76_10	99.37
Isolate_DM03_56_5	Isolate_CM08_151_5	99.02
Isolate_DM03_56_5	Isolate_CM09_213_5	99.45
Isolate_DM03_56_5	Isolate_CM10_80_9	99.39
Isolate_DM03_56_5	Isolate_CM11_63_9	98.95
Isolate_DM03_56_5	Isolate_CM12_69_10	99.26
Isolate_DM03_56_5	Isolate_CZ01_5_134	98.88
Isolate_DM03_56_5	Isolate_CZ02_5_85	98.88
Isolate_DM03_56_5	Isolate_CZ03_285_4	99.08
Isolate_DM03_56_5	Isolate_CZ04_136_9	99.33
Isolate_DM03_56_5	Isolate_CZ05_22_9	99.25
Isolate_DM03_56_5	Isolate_CZ06_4_134	98.88
Isolate_DM03_56_5	Isolate_CZ09_5_85	98.88
Isolate_DM03_56_5	Isolate_CZ10_4_85	98.88
Isolate_DM03_56_5	Isolate_CZ11_15_85	98.88
Isolate_DM03_56_5	Isolate_CZ13_199_6	99.45
Isolate_DM03_56_5	Isolate_CZ14_1_11	98.88
Isolate_DM03_56_5	Isolate_CZ15_3_134	98.88
Isolate_DM03_56_5	Isolate_CZ18_12_85	98.88
Isolate_DM03_56_5	Isolate_CZ19_6_55	98.88
Isolate_DM03_56_5	Isolate_CZ20_10_11	98.88
Isolate_DM03_56_5	Isolate_CZ22_401_3	99
Isolate_DM03_56_5	Isolate_CZ27_95_2	98.79
Isolate_DM03_56_5	Isolate_CZ29_307_3	99.36
Isolate_DM03_56_5	Isolate_CZ30_23_9	99.23
Isolate_DM03_56_5	Isolate_CZ31_23_11	99.4
Isolate_DM03_56_5	Isolate_CZ32_204_8	99.34
Isolate_DM03_56_5	Isolate_CZ34_174_4	98.98
Isolate_DM03_56_5	Isolate_CZ35_17_9	99.1
Isolate_DM03_56_5	Isolate_CZ36_94_8	99.04
Isolate_DM03_56_5	Isolate_CZ37_55_4	99.04
Isolate_DM03_56_5	Isolate_DD02_42_9	98.84
Isolate_DM03_56_5	Isolate_DD03_67_9	98.96
Isolate_DM03_56_5	Isolate_DD05_51_9	99.39
Isolate_DM03_56_5	Isolate_DD07_11_7	98.84
Isolate_DM03_56_5	Isolate_DM01_28_6	99.4
Isolate_DM03_56_5	Isolate_DM02_91_3	98.97
Isolate_DM04_166_8	ES_FV_25_16_6_69	99
Isolate_DM04_166_8	ES_FV_25_18_2_193	98.84
Isolate_DM04_166_8	ES_FV_25_23_1_45	99
Isolate_DM04_166_8	ES_FV_25_30_8_107	99
Isolate_DM04_166_8	ES_FV_25_32_21_44	99
Isolate_DM04_166_8	ES_FV_25_35_5_106	99
Isolate_DM04_166_8	ES_FV_25_41_2_33	98.92
Isolate_DM04_166_8	ES_FV_25_43_3_69	98.87
Isolate_DM04_166_8	ES_FV_25_4_7_69	99.25
Isolate_DM04_166_8	ES_FV_25_5_3_125	99.93
Isolate_DM04_166_8	ES_FV_25_53_5_77	99
Isolate_DM04_166_8	ES_FV_25_55_5_86	99.13
Isolate_DM04_166_8	ES_FV_25_60_182_7	99.65
Isolate_DM04_166_8	ES_FV_25_66_5_106	99
Isolate_DM04_166_8	ES_FV_25_67_3_84	99.77
Isolate_DM04_166_8	ES_FV_25_6_8_106	99
Isolate_DM04_166_8	ES_FV_25_68_7_69	99
Isolate_DM04_166_8	ES_FV_25_69_1_68	99
Isolate_DM04_166_8	ES_FV_25_70_15_4	99.13
Isolate_DM04_166_8	ES_FV_25_73_7_45	99
Isolate_DM04_166_8	ES_FV_25_76_5_124	99
Isolate_DM04_166_8	ES_FV_25_8_7_93	99.67
Isolate_DM04_166_8	Isolate_CM02_284_3	99.05
Isolate_DM04_166_8	Isolate_CM05_51_8	99.79
Isolate_DM04_166_8	Isolate_CM06_101_8	99.34
Isolate_DM04_166_8	Isolate_CM07_76_10	99.55
Isolate_DM04_166_8	Isolate_CM08_151_5	99.13
Isolate_DM04_166_8	Isolate_CM09_213_5	99.36
Isolate_DM04_166_8	Isolate_CM10_80_9	99.76
Isolate_DM04_166_8	Isolate_CM11_63_9	98.95
Isolate_DM04_166_8	Isolate_CM12_69_10	99.59
Isolate_DM04_166_8	Isolate_CZ01_5_134	98.92
Isolate_DM04_166_8	Isolate_CZ02_5_85	98.92
Isolate_DM04_166_8	Isolate_CZ03_285_4	99.04
Isolate_DM04_166_8	Isolate_CZ04_136_9	99.28
Isolate_DM04_166_8	Isolate_CZ05_22_9	99.21
Isolate_DM04_166_8	Isolate_CZ06_4_134	98.92
Isolate_DM04_166_8	Isolate_CZ09_5_85	98.92
Isolate_DM04_166_8	Isolate_CZ10_4_85	98.92
Isolate_DM04_166_8	Isolate_CZ11_15_85	98.92
Isolate_DM04_166_8	Isolate_CZ13_199_6	99.36
Isolate_DM04_166_8	Isolate_CZ14_1_11	98.92
Isolate_DM04_166_8	Isolate_CZ15_3_134	98.92
Isolate_DM04_166_8	Isolate_CZ18_12_85	98.92
Isolate_DM04_166_8	Isolate_CZ19_6_55	98.92
[truncated: 7,732 more rows]

## Sheet: Source Data 5
Source data 4: Source data for Figure S5. ANI value (Column C) between pair of genomes (Column A and B) of all 211 Salinibacter ruber genomes available in public databases.
GenomeA	GenomesB	ANI	Shared	Fragments_short	Percentage shared graction
ES_FV_25_18	ES_FV_25_16	98.2043	15317	18279	83.7956
ES_FV_25_23	ES_FV_25_16	99.9971	18422	18498	99.5891
ES_FV_25_23	ES_FV_25_18	98.2144	15126	18279	82.7507
ES_FV_25_30	ES_FV_25_16	99.9975	17560	18523	94.8011
ES_FV_25_30	ES_FV_25_18	98.2072	15157	18279	82.9203
ES_FV_25_30	ES_FV_25_23	99.9973	18453	18498	99.7567
ES_FV_25_35	ES_FV_25_16	99.9979	18810	18867	99.6979
ES_FV_25_35	ES_FV_25_18	98.2227	15062	18279	82.4006
ES_FV_25_35	ES_FV_25_23	99.9977	18395	18498	99.4432
ES_FV_25_35	ES_FV_25_30	99.998	18403	18523	99.3522
ES_FV_25_41	ES_FV_25_16	97.9915	14524	18888	76.8954
ES_FV_25_41	ES_FV_25_18	97.8509	14330	18279	78.396
ES_FV_25_41	ES_FV_25_23	98.0205	14440	18498	78.0625
ES_FV_25_41	ES_FV_25_30	98.0125	14369	18523	77.5738
ES_FV_25_41	ES_FV_25_35	97.9879	14500	18867	76.8538
ES_FV_25_43	ES_FV_25_16	97.9705	14337	18599	77.0848
ES_FV_25_43	ES_FV_25_18	97.8273	14360	18279	78.5601
ES_FV_25_43	ES_FV_25_23	97.9731	14324	18498	77.4354
ES_FV_25_43	ES_FV_25_30	97.9866	14218	18523	76.7586
ES_FV_25_43	ES_FV_25_35	97.946	14325	18599	77.0203
ES_FV_25_43	ES_FV_25_41	98.8569	15632	18599	84.0475
ES_FV_25_4	ES_FV_25_16	98.149	14868	18765	79.2326
ES_FV_25_4	ES_FV_25_18	97.9897	14689	18279	80.36
ES_FV_25_4	ES_FV_25_23	98.144	14929	18498	80.706
ES_FV_25_4	ES_FV_25_30	98.1561	14965	18523	80.7914
ES_FV_25_4	ES_FV_25_35	98.1416	15104	18765	80.4903
ES_FV_25_4	ES_FV_25_41	98.1824	14823	18765	78.9928
ES_FV_25_4	ES_FV_25_43	98.1467	14666	18599	78.8537
ES_FV_25_53	ES_FV_25_16	98.0443	14502	18888	76.7789
ES_FV_25_53	ES_FV_25_18	97.9737	14309	18279	78.2811
ES_FV_25_53	ES_FV_25_23	98.0865	14367	18498	77.6679
ES_FV_25_53	ES_FV_25_30	98.1055	14545	18523	78.524
ES_FV_25_53	ES_FV_25_35	98.0592	14533	18867	77.0287
ES_FV_25_53	ES_FV_25_41	98.0718	14374	19178	74.9505
ES_FV_25_53	ES_FV_25_43	98.0315	14826	18599	79.714
ES_FV_25_53	ES_FV_25_4	98.2347	14703	18765	78.3533
ES_FV_25_55	ES_FV_25_16	98.1426	14691	18655	78.751
ES_FV_25_55	ES_FV_25_18	98.0342	14578	18279	79.7527
ES_FV_25_55	ES_FV_25_23	98.1424	14697	18498	79.4518
ES_FV_25_55	ES_FV_25_30	98.1338	14607	18523	78.8587
ES_FV_25_55	ES_FV_25_35	98.1528	14757	18655	79.1048
ES_FV_25_55	ES_FV_25_41	98.0432	14604	18655	78.2846
ES_FV_25_55	ES_FV_25_43	98.04	14717	18599	79.1279
ES_FV_25_55	ES_FV_25_4	98.2126	14775	18655	79.2013
ES_FV_25_55	ES_FV_25_53	98.5689	15139	18655	81.1525
ES_FV_25_5	ES_FV_25_16	98.2271	15088	18645	80.9225
ES_FV_25_5	ES_FV_25_18	98.0457	14491	18279	79.2768
ES_FV_25_5	ES_FV_25_23	98.2522	15197	18498	82.1548
ES_FV_25_5	ES_FV_25_30	98.2343	15236	18523	82.2545
ES_FV_25_5	ES_FV_25_35	98.2345	15199	18645	81.5178
ES_FV_25_5	ES_FV_25_41	98.1338	14479	18645	77.6562
ES_FV_25_5	ES_FV_25_43	98.0927	14463	18599	77.7622
ES_FV_25_5	ES_FV_25_4	98.7174	15367	18645	82.4189
ES_FV_25_5	ES_FV_25_53	98.2704	14556	18645	78.0692
ES_FV_25_5	ES_FV_25_55	98.6282	15248	18645	81.7806
ES_FV_25_60	ES_FV_25_16	98.4565	12160	14464	84.0708
ES_FV_25_60	ES_FV_25_18	98.1563	11518	14464	79.6322
ES_FV_25_60	ES_FV_25_23	98.458	12004	14464	82.9923
ES_FV_25_60	ES_FV_25_30	98.4655	12052	14464	83.3241
ES_FV_25_60	ES_FV_25_35	98.4442	12143	14464	83.9533
ES_FV_25_60	ES_FV_25_41	98.2322	11567	14464	79.971
ES_FV_25_60	ES_FV_25_43	98.2051	11502	14464	79.5216
ES_FV_25_60	ES_FV_25_4	98.7375	12104	14464	83.6836
ES_FV_25_60	ES_FV_25_53	98.3279	11671	14464	80.69
ES_FV_25_60	ES_FV_25_55	98.551	12205	14464	84.3819
ES_FV_25_60	ES_FV_25_5	99.4314	12620	14464	87.2511
ES_FV_25_66	ES_FV_25_16	99.9984	18436	18517	99.5626
ES_FV_25_66	ES_FV_25_18	98.2184	14979	18279	81.9465
ES_FV_25_66	ES_FV_25_23	99.9979	18438	18498	99.6756
ES_FV_25_66	ES_FV_25_30	99.9983	18440	18517	99.5842
ES_FV_25_66	ES_FV_25_35	99.9988	18430	18517	99.5302
ES_FV_25_66	ES_FV_25_41	98	14475	18517	78.1714
ES_FV_25_66	ES_FV_25_43	97.9443	14334	18517	77.4099
ES_FV_25_66	ES_FV_25_4	98.1657	14899	18517	80.4612
ES_FV_25_66	ES_FV_25_53	98.0828	14471	18517	78.1498
ES_FV_25_66	ES_FV_25_55	98.1322	14827	18517	80.0724
ES_FV_25_66	ES_FV_25_5	98.2405	15219	18517	82.1893
ES_FV_25_66	ES_FV_25_60	98.4632	12069	14464	83.4416
ES_FV_25_67	ES_FV_25_16	98.2703	15375	18179	84.5756
ES_FV_25_67	ES_FV_25_18	98.0644	14727	18179	81.0111
ES_FV_25_67	ES_FV_25_23	98.2657	15113	18179	83.1344
ES_FV_25_67	ES_FV_25_30	98.255	15345	18179	84.4106
ES_FV_25_67	ES_FV_25_35	98.249	15466	18179	85.0762
ES_FV_25_67	ES_FV_25_41	98.1117	14740	18179	81.0826
ES_FV_25_67	ES_FV_25_43	98.0979	14541	18179	79.9879
ES_FV_25_67	ES_FV_25_4	98.5984	14957	18179	82.2763
ES_FV_25_67	ES_FV_25_53	98.2373	14517	18179	79.8559
ES_FV_25_67	ES_FV_25_55	98.7156	15382	18179	84.6141
ES_FV_25_67	ES_FV_25_5	99.6854	16759	18179	92.1888
ES_FV_25_67	ES_FV_25_60	99.3553	12653	14464	87.4793
ES_FV_25_67	ES_FV_25_66	98.2463	15399	18179	84.7076
ES_FV_25_68	ES_FV_25_16	99.998	18797	18888	99.5182
ES_FV_25_68	ES_FV_25_18	98.2162	15246	18279	83.4072
ES_FV_25_68	ES_FV_25_23	99.9977	18431	18498	99.6378
ES_FV_25_68	ES_FV_25_30	99.9981	18448	18523	99.5951
ES_FV_25_68	ES_FV_25_35	99.9967	18792	18867	99.6025
ES_FV_25_68	ES_FV_25_41	98.0145	14451	18907	76.432
ES_FV_25_68	ES_FV_25_43	97.9481	14364	18599	77.23
ES_FV_25_68	ES_FV_25_4	98.139	14974	18765	79.7975
ES_FV_25_68	ES_FV_25_53	98.0521	14564	18907	77.0297
ES_FV_25_68	ES_FV_25_55	98.1622	14815	18655	79.4157
ES_FV_25_68	ES_FV_25_5	98.2216	15199	18645	81.5178
ES_FV_25_68	ES_FV_25_60	98.4546	12119	14464	83.7873
ES_FV_25_68	ES_FV_25_66	99.9987	18440	18517	99.5842
ES_FV_25_68	ES_FV_25_67	98.2633	15253	18179	83.9045
ES_FV_25_69	ES_FV_25_16	99.9976	18314	18396	99.5543
ES_FV_25_69	ES_FV_25_18	98.2046	15241	18279	83.3798
ES_FV_25_69	ES_FV_25_23	99.9966	18314	18396	99.5543
ES_FV_25_69	ES_FV_25_30	99.9964	18326	18396	99.6195
ES_FV_25_69	ES_FV_25_35	99.9978	18299	18396	99.4727
ES_FV_25_69	ES_FV_25_41	98.0154	14499	18396	78.816
ES_FV_25_69	ES_FV_25_43	97.9575	14327	18396	77.8811
ES_FV_25_69	ES_FV_25_4	98.1634	14857	18396	80.7621
ES_FV_25_69	ES_FV_25_53	98.0962	14468	18396	78.6475
ES_FV_25_69	ES_FV_25_55	98.1497	14695	18396	79.8815
ES_FV_25_69	ES_FV_25_5	98.2437	15153	18396	82.3712
ES_FV_25_69	ES_FV_25_60	98.4672	12042	14464	83.255
ES_FV_25_69	ES_FV_25_66	99.9973	18325	18396	99.614
ES_FV_25_69	ES_FV_25_67	98.2839	15147	18179	83.3214
ES_FV_25_69	ES_FV_25_68	99.9974	18312	18396	99.5434
ES_FV_25_6	ES_FV_25_16	99.9982	18432	18513	99.5625
ES_FV_25_6	ES_FV_25_18	98.2121	15121	18279	82.7233
ES_FV_25_6	ES_FV_25_23	99.998	18440	18498	99.6865
ES_FV_25_6	ES_FV_25_30	99.9976	18438	18513	99.5949
ES_FV_25_6	ES_FV_25_35	99.9988	18405	18513	99.4166
ES_FV_25_6	ES_FV_25_41	98.0054	14413	18513	77.8534
ES_FV_25_6	ES_FV_25_43	97.9731	14220	18513	76.8109
ES_FV_25_6	ES_FV_25_4	98.1422	14954	18513	80.7757
ES_FV_25_6	ES_FV_25_53	98.0842	14442	18513	78.01
ES_FV_25_6	ES_FV_25_55	98.1416	14786	18513	79.8682
ES_FV_25_6	ES_FV_25_5	98.2307	15216	18513	82.1909
ES_FV_25_6	ES_FV_25_60	98.4574	12057	14464	83.3587
ES_FV_25_6	ES_FV_25_66	99.9985	18452	18513	99.6705
ES_FV_25_6	ES_FV_25_67	98.2403	15460	18179	85.0432
ES_FV_25_6	ES_FV_25_68	99.9984	18426	18513	99.5301
ES_FV_25_6	ES_FV_25_69	99.9982	18306	18396	99.5108
ES_FV_25_70	ES_FV_25_16	98.1652	14660	18888	77.6154
ES_FV_25_70	ES_FV_25_18	98.039	14335	18279	78.4233
ES_FV_25_70	ES_FV_25_23	98.1698	14591	18498	78.8788
ES_FV_25_70	ES_FV_25_30	98.163	14564	18523	78.6266
ES_FV_25_70	ES_FV_25_35	98.1816	14747	18867	78.1629
ES_FV_25_70	ES_FV_25_41	98.0809	14551	19091	76.2192
ES_FV_25_70	ES_FV_25_43	98.0449	14577	18599	78.3752
ES_FV_25_70	ES_FV_25_4	98.2048	14831	18765	79.0354
ES_FV_25_70	ES_FV_25_53	98.5919	15076	19091	78.9691
ES_FV_25_70	ES_FV_25_55	99.8196	16808	18655	90.0992
ES_FV_25_70	ES_FV_25_5	98.6277	15622	18645	83.7865
ES_FV_25_70	ES_FV_25_60	98.6216	11899	14464	82.2663
ES_FV_25_70	ES_FV_25_66	98.1639	14734	18517	79.5701
ES_FV_25_70	ES_FV_25_67	98.7038	15309	18179	84.2126
ES_FV_25_70	ES_FV_25_68	98.1572	14542	18907	76.9133
ES_FV_25_70	ES_FV_25_69	98.1678	14699	18396	79.9032
ES_FV_25_70	ES_FV_25_6	98.1722	14691	18513	79.355
ES_FV_25_73	ES_FV_25_16	99.9983	18791	18882	99.5181
ES_FV_25_73	ES_FV_25_18	98.2149	15297	18279	83.6862
ES_FV_25_73	ES_FV_25_23	99.9972	18417	18498	99.5621
ES_FV_25_73	ES_FV_25_30	99.9977	18412	18523	99.4007
ES_FV_25_73	ES_FV_25_35	99.9973	18793	18867	99.6078
ES_FV_25_73	ES_FV_25_41	98.0215	14444	18882	76.4961
ES_FV_25_73	ES_FV_25_43	97.9572	14338	18599	77.0902
ES_FV_25_73	ES_FV_25_4	98.1587	14870	18765	79.2433
ES_FV_25_73	ES_FV_25_53	98.0818	14465	18882	76.6074
ES_FV_25_73	ES_FV_25_55	98.1427	14874	18655	79.732
ES_FV_25_73	ES_FV_25_5	98.222	15234	18645	81.7056
ES_FV_25_73	ES_FV_25_60	98.4462	12162	14464	84.0846
ES_FV_25_73	ES_FV_25_66	99.9985	18416	18517	99.4546
ES_FV_25_73	ES_FV_25_67	98.2702	15447	18179	84.9717
ES_FV_25_73	ES_FV_25_68	99.9971	18790	18882	99.5128
ES_FV_25_73	ES_FV_25_69	99.9971	18298	18396	99.4673
ES_FV_25_73	ES_FV_25_6	99.9984	18400	18513	99.3896
ES_FV_25_73	ES_FV_25_70	98.1475	14543	18882	77.0204
ES_FV_25_8	ES_FV_25_16	98.2855	15117	18690	80.8828
ES_FV_25_8	ES_FV_25_18	98.0345	14797	18279	80.9508
ES_FV_25_8	ES_FV_25_23	98.2718	15127	18498	81.7764
ES_FV_25_8	ES_FV_25_30	98.2692	15203	18523	82.0763
ES_FV_25_8	ES_FV_25_35	98.2386	15399	18690	82.3917
ES_FV_25_8	ES_FV_25_41	98.1454	14684	18690	78.5661
ES_FV_25_8	ES_FV_25_43	98.1048	14549	18599	78.2246
ES_FV_25_8	ES_FV_25_4	98.6594	15478	18690	82.8143
ES_FV_25_8	ES_FV_25_53	98.2653	14554	18690	77.8705
ES_FV_25_8	ES_FV_25_55	98.5001	15311	18655	82.0745
ES_FV_25_8	ES_FV_25_5	99.4079	16291	18645	87.3746
ES_FV_25_8	ES_FV_25_60	99.9963	14015	14464	96.8957
ES_FV_25_8	ES_FV_25_66	98.2614	15193	18517	82.0489
ES_FV_25_8	ES_FV_25_67	99.3272	15733	18179	86.5449
ES_FV_25_8	ES_FV_25_68	98.2597	15131	18690	80.9577
ES_FV_25_8	ES_FV_25_69	98.2787	15108	18396	82.1265
ES_FV_25_8	ES_FV_25_6	98.2527	15017	18513	81.116
ES_FV_25_8	ES_FV_25_70	98.5702	15544	18690	83.1675
ES_FV_25_8	ES_FV_25_73	98.2631	15303	18690	81.878
Isolate_CM02	ES_FV_25_16	98.2133	11987	15618	76.7512
Isolate_CM02	ES_FV_25_18	98.0775	12184	15618	78.0125
Isolate_CM02	ES_FV_25_23	98.1892	11951	15618	76.5207
Isolate_CM02	ES_FV_25_30	98.1873	12025	15618	76.9945
Isolate_CM02	ES_FV_25_35	98.1822	12077	15618	77.3274
Isolate_CM02	ES_FV_25_41	98.094	12031	15618	77.0329
Isolate_CM02	ES_FV_25_43	98.0905	11808	15618	75.6051
Isolate_CM02	ES_FV_25_4	98.3049	12036	15618	77.0649
Isolate_CM02	ES_FV_25_53	98.3366	11881	15618	76.0725
Isolate_CM02	ES_FV_25_55	98.2741	11763	15618	75.3169
Isolate_CM02	ES_FV_25_5	98.355	12083	15618	77.3659
Isolate_CM02	ES_FV_25_60	98.4183	9338	14464	64.5603
Isolate_CM02	ES_FV_25_66	98.1728	12020	15618	76.9625
Isolate_CM02	ES_FV_25_67	98.3156	12091	15618	77.4171
Isolate_CM02	ES_FV_25_68	98.1863	12088	15618	77.3979
Isolate_CM02	ES_FV_25_69	98.1911	12018	15618	76.9497
Isolate_CM02	ES_FV_25_6	98.1927	12018	15618	76.9497
Isolate_CM02	ES_FV_25_70	98.2958	11675	15618	74.7535
Isolate_CM02	ES_FV_25_73	98.1878	11972	15618	76.6551
Isolate_CM02	ES_FV_25_8	98.3518	11958	15618	76.5655
Isolate_CM05	ES_FV_25_16	98.3136	10951	14247	76.8653
Isolate_CM05	ES_FV_25_18	98.0865	10719	14247	75.2369
Isolate_CM05	ES_FV_25_23	98.2659	10968	14247	76.9846
Isolate_CM05	ES_FV_25_30	98.3107	10878	14247	76.3529
Isolate_CM05	ES_FV_25_35	98.2742	11037	14247	77.4689
Isolate_CM05	ES_FV_25_41	98.1489	10545	14247	74.0156
Isolate_CM05	ES_FV_25_43	98.1079	10461	14247	73.426
Isolate_CM05	ES_FV_25_4	98.6384	11305	14247	79.35
Isolate_CM05	ES_FV_25_53	98.2937	10497	14247	73.6787
Isolate_CM05	ES_FV_25_55	98.4414	10653	14247	74.7736
Isolate_CM05	ES_FV_25_5	99.5468	11909	14247	83.5895
Isolate_CM05	ES_FV_25_60	99.3095	8991	14247	63.108
Isolate_CM05	ES_FV_25_66	98.2728	10950	14247	76.8583
Isolate_CM05	ES_FV_25_67	99.4609	11799	14247	82.8174
Isolate_CM05	ES_FV_25_68	98.2947	10983	14247	77.0899
Isolate_CM05	ES_FV_25_69	98.2831	10926	14247	76.6898
Isolate_CM05	ES_FV_25_6	98.2852	10966	14247	76.9706
Isolate_CM05	ES_FV_25_70	98.4518	10754	14247	75.4826
Isolate_CM05	ES_FV_25_73	98.2853	10951	14247	76.8653
Isolate_CM05	ES_FV_25_8	99.2732	11626	14247	81.6031
Isolate_CM05	Isolate_CM02	98.4105	9957	14247	69.8884
Isolate_CM06	ES_FV_25_16	98.1942	11510	14885	77.3262
Isolate_CM06	ES_FV_25_18	98.0702	11343	14885	76.2042
Isolate_CM06	ES_FV_25_23	98.2336	11341	14885	76.1908
Isolate_CM06	ES_FV_25_30	98.2276	11408	14885	76.6409
Isolate_CM06	ES_FV_25_35	98.2148	11390	14885	76.52
Isolate_CM06	ES_FV_25_41	98.148	11105	14885	74.6053
Isolate_CM06	ES_FV_25_43	98.1004	11179	14885	75.1025
Isolate_CM06	ES_FV_25_4	98.5967	12135	14885	81.525
Isolate_CM06	ES_FV_25_53	98.1494	11223	14885	75.3981
Isolate_CM06	ES_FV_25_55	98.767	12175	14885	81.7938
Isolate_CM06	ES_FV_25_5	98.9552	12102	14885	81.3033
Isolate_CM06	ES_FV_25_60	98.9161	9349	14464	64.6363
Isolate_CM06	ES_FV_25_66	98.2356	11383	14885	76.473
Isolate_CM06	ES_FV_25_67	98.8867	12057	14885	81.001
Isolate_CM06	ES_FV_25_68	98.2187	11478	14885	77.1112
Isolate_CM06	ES_FV_25_69	98.2454	11359	14885	76.3117
Isolate_CM06	ES_FV_25_6	98.1984	11438	14885	76.8425
Isolate_CM06	ES_FV_25_70	98.801	12071	14885	81.0951
Isolate_CM06	ES_FV_25_73	98.2076	11489	14885	77.1851
Isolate_CM06	ES_FV_25_8	98.8268	12026	14885	80.7927
Isolate_CM06	Isolate_CM02	98.2613	10250	14885	68.8613
Isolate_CM06	Isolate_CM05	98.7659	9786	14247	68.6881
Isolate_CM07	ES_FV_25_16	98.2398	11996	15879	75.5463
Isolate_CM07	ES_FV_25_18	98.0368	11784	15879	74.2112
Isolate_CM07	ES_FV_25_23	98.2271	11694	15879	73.6444
Isolate_CM07	ES_FV_25_30	98.2431	11766	15879	74.0979
Isolate_CM07	ES_FV_25_35	98.2257	12024	15879	75.7227
Isolate_CM07	ES_FV_25_41	98.157	11628	15879	73.2288
Isolate_CM07	ES_FV_25_43	98.1253	11570	15879	72.8635
Isolate_CM07	ES_FV_25_4	98.7667	12313	15879	77.5427
Isolate_CM07	ES_FV_25_53	98.2776	11607	15879	73.0965
Isolate_CM07	ES_FV_25_55	98.2613	11647	15879	73.3484
Isolate_CM07	ES_FV_25_5	99.0764	12269	15879	77.2656
Isolate_CM07	ES_FV_25_60	99.1119	9730	14464	67.2705
Isolate_CM07	ES_FV_25_66	98.228	11839	15879	74.5576
Isolate_CM07	ES_FV_25_67	99.0166	12190	15879	76.7681
Isolate_CM07	ES_FV_25_68	98.2594	11949	15879	75.2503
Isolate_CM07	ES_FV_25_69	98.2556	11732	15879	73.8837
Isolate_CM07	ES_FV_25_6	98.2324	11872	15879	74.7654
Isolate_CM07	ES_FV_25_70	98.23	11543	15879	72.6935
Isolate_CM07	ES_FV_25_73	98.2313	11936	15879	75.1685
Isolate_CM07	ES_FV_25_8	99.0516	12437	15879	78.3236
Isolate_CM07	Isolate_CM02	98.3694	11143	15618	71.3472
Isolate_CM07	Isolate_CM05	99.2076	10566	14247	74.163
Isolate_CM07	Isolate_CM06	98.7775	10692	14885	71.8307
Isolate_CM08	ES_FV_25_16	98.2987	12453	16070	77.4922
Isolate_CM08	ES_FV_25_18	98.1551	12374	16070	77.0006
Isolate_CM08	ES_FV_25_23	98.3269	12385	16070	77.0691
Isolate_CM08	ES_FV_25_30	98.3297	12401	16070	77.1686
Isolate_CM08	ES_FV_25_35	98.3	12417	16070	77.2682
Isolate_CM08	ES_FV_25_41	97.9391	12108	16070	75.3454
Isolate_CM08	ES_FV_25_43	97.9365	11950	16070	74.3622
Isolate_CM08	ES_FV_25_4	98.2408	12182	16070	75.8058
Isolate_CM08	ES_FV_25_53	98.1271	12185	16070	75.8245
Isolate_CM08	ES_FV_25_55	98.64	12696	16070	79.0044
Isolate_CM08	ES_FV_25_5	98.668	12528	16070	77.9589
Isolate_CM08	ES_FV_25_60	98.6471	9865	14464	68.2038
Isolate_CM08	ES_FV_25_66	98.3275	12301	16070	76.5464
Isolate_CM08	ES_FV_25_67	98.6722	12578	16070	78.2701
Isolate_CM08	ES_FV_25_68	98.3329	12434	16070	77.374
Isolate_CM08	ES_FV_25_69	98.3324	12419	16070	77.2806
Isolate_CM08	ES_FV_25_6	98.3166	12427	16070	77.3304
Isolate_CM08	ES_FV_25_70	98.6407	12806	16070	79.6889
Isolate_CM08	ES_FV_25_73	98.3243	12444	16070	77.4362
Isolate_CM08	ES_FV_25_8	98.5321	12466	16070	77.5731
Isolate_CM08	Isolate_CM02	98.1979	10878	15618	69.6504
Isolate_CM08	Isolate_CM05	98.461	10119	14247	71.0255
Isolate_CM08	Isolate_CM06	98.6153	11171	14885	75.0487
Isolate_CM08	Isolate_CM07	98.2452	11035	15879	69.4943
Isolate_CM09	ES_FV_25_16	98.1089	11228	15469	72.5839
Isolate_CM09	ES_FV_25_18	98.0118	11137	15469	71.9956
Isolate_CM09	ES_FV_25_23	98.1468	11195	15469	72.3705
Isolate_CM09	ES_FV_25_30	98.1394	11223	15469	72.5516
Isolate_CM09	ES_FV_25_35	98.1163	11229	15469	72.5903
Isolate_CM09	ES_FV_25_41	98.1695	11276	15469	72.8942
Isolate_CM09	ES_FV_25_43	98.137	11079	15469	71.6207
Isolate_CM09	ES_FV_25_4	99.2118	12624	15469	81.6084
Isolate_CM09	ES_FV_25_53	98.2868	11287	15469	72.9653
Isolate_CM09	ES_FV_25_55	98.2053	11294	15469	73.0105
Isolate_CM09	ES_FV_25_5	98.7164	11698	15469	75.6222
Isolate_CM09	ES_FV_25_60	98.7485	9210	14464	63.6753
Isolate_CM09	ES_FV_25_66	98.1423	11149	15469	72.0732
Isolate_CM09	ES_FV_25_67	98.6434	11585	15469	74.8917
Isolate_CM09	ES_FV_25_68	98.1111	11273	15469	72.8748
Isolate_CM09	ES_FV_25_69	98.1461	11190	15469	72.3382
Isolate_CM09	ES_FV_25_6	98.1498	11251	15469	72.7326
Isolate_CM09	ES_FV_25_70	98.247	11371	15469	73.5083
Isolate_CM09	ES_FV_25_73	98.1142	11231	15469	72.6033
Isolate_CM09	ES_FV_25_8	98.719	11805	15469	76.3139
Isolate_CM09	Isolate_CM02	98.3269	10308	15469	66.6365
Isolate_CM09	Isolate_CM05	98.7417	9886	14247	69.39
Isolate_CM09	Isolate_CM06	98.7182	10682	14885	71.7635
Isolate_CM09	Isolate_CM07	98.8641	10902	15469	70.4764
Isolate_CM09	Isolate_CM08	98.1854	10478	15469	67.7355
Isolate_CM10	ES_FV_25_16	98.2563	12674	16460	76.9988
Isolate_CM10	ES_FV_25_18	98.1129	12197	16460	74.1009
Isolate_CM10	ES_FV_25_23	98.2333	12704	16460	77.181
Isolate_CM10	ES_FV_25_30	98.2617	12626	16460	76.7072
Isolate_CM10	ES_FV_25_35	98.2182	12808	16460	77.8129
Isolate_CM10	ES_FV_25_41	98.1687	12025	16460	73.0559
Isolate_CM10	ES_FV_25_43	98.1177	12095	16460	73.4812
Isolate_CM10	ES_FV_25_4	98.7046	12997	16460	78.9611
Isolate_CM10	ES_FV_25_53	98.3193	12136	16460	73.7303
Isolate_CM10	ES_FV_25_55	98.2933	12295	16460	74.6962
Isolate_CM10	ES_FV_25_5	99.4189	13587	16460	82.5456
Isolate_CM10	ES_FV_25_60	99.2573	10454	14464	72.276
Isolate_CM10	ES_FV_25_66	98.2279	12657	16460	76.8955
Isolate_CM10	ES_FV_25_67	99.2491	13373	16460	81.2454
Isolate_CM10	ES_FV_25_68	98.2352	12795	16460	77.7339
Isolate_CM10	ES_FV_25_69	98.242	12546	16460	76.2211
Isolate_CM10	ES_FV_25_6	98.2342	12576	16460	76.4034
Isolate_CM10	ES_FV_25_70	98.2863	12288	16460	74.6537
Isolate_CM10	ES_FV_25_73	98.233	12693	16460	77.1142
Isolate_CM10	ES_FV_25_8	99.219	13361	16460	81.1725
Isolate_CM10	Isolate_CM02	98.4161	11115	15618	71.1679
Isolate_CM10	Isolate_CM05	99.3524	11021	14247	77.3566
Isolate_CM10	Isolate_CM06	98.5963	10830	14885	72.7578
Isolate_CM10	Isolate_CM07	99.1712	11509	15879	72.4794
Isolate_CM10	Isolate_CM08	98.3047	11301	16070	70.3236
Isolate_CM10	Isolate_CM09	98.8438	10994	15469	71.0712
Isolate_CM11	ES_FV_25_16	98.5277	12478	15364	81.2158
Isolate_CM11	ES_FV_25_18	98.1857	12034	15364	78.326
Isolate_CM11	ES_FV_25_23	98.5389	12362	15364	80.4608
Isolate_CM11	ES_FV_25_30	98.546	12355	15364	80.4153
Isolate_CM11	ES_FV_25_35	98.5143	12540	15364	81.6194
Isolate_CM11	ES_FV_25_41	97.9485	11260	15364	73.2882
Isolate_CM11	ES_FV_25_43	97.9088	11196	15364	72.8716
Isolate_CM11	ES_FV_25_4	98.1694	11506	15364	74.8894
Isolate_CM11	ES_FV_25_53	98.0573	11200	15364	72.8977
Isolate_CM11	ES_FV_25_55	98.0962	11429	15364	74.3882
Isolate_CM11	ES_FV_25_5	98.1796	11673	15364	75.9763
Isolate_CM11	ES_FV_25_60	98.2977	9163	14464	63.3504
Isolate_CM11	ES_FV_25_66	98.5203	12370	15364	80.5129
Isolate_CM11	ES_FV_25_67	98.2348	11714	15364	76.2432
Isolate_CM11	ES_FV_25_68	98.5095	12449	15364	81.0271
Isolate_CM11	ES_FV_25_69	98.5318	12308	15364	80.1093
Isolate_CM11	ES_FV_25_6	98.5405	12288	15364	79.9792
Isolate_CM11	ES_FV_25_70	98.1469	11311	15364	73.6202
Isolate_CM11	ES_FV_25_73	98.5135	12363	15364	80.4673
Isolate_CM11	ES_FV_25_8	98.1746	11722	15364	76.2952
Isolate_CM11	Isolate_CM02	98.1412	10473	15364	68.1658
Isolate_CM11	Isolate_CM05	98.2384	9760	14247	68.5057
Isolate_CM11	Isolate_CM06	98.1199	10209	14885	68.5858
Isolate_CM11	Isolate_CM07	98.1596	10494	15364	68.3025
Isolate_CM11	Isolate_CM08	98.3178	10969	15364	71.3942
Isolate_CM11	Isolate_CM09	98.1393	9845	15364	64.0784
Isolate_CM11	Isolate_CM10	98.2116	10900	15364	70.9451
Isolate_CM12	ES_FV_25_16	98.2835	12221	15824	77.2308
Isolate_CM12	ES_FV_25_18	98.0757	12123	15824	76.6115
Isolate_CM12	ES_FV_25_23	98.2754	12268	15824	77.5278
Isolate_CM12	ES_FV_25_30	98.2811	12248	15824	77.4014
Isolate_CM12	ES_FV_25_35	98.2799	12210	15824	77.1613
Isolate_CM12	ES_FV_25_41	98.1136	12031	15824	76.0301
Isolate_CM12	ES_FV_25_43	98.0762	11930	15824	75.3918
Isolate_CM12	ES_FV_25_4	98.6344	12247	15824	77.3951
Isolate_CM12	ES_FV_25_53	98.3123	11889	15824	75.1327
Isolate_CM12	ES_FV_25_55	98.5563	12404	15824	78.3873
Isolate_CM12	ES_FV_25_5	99.3053	12945	15824	81.8061
Isolate_CM12	ES_FV_25_60	99.1517	10130	14464	70.036
Isolate_CM12	ES_FV_25_66	98.2909	12250	15824	77.4141
Isolate_CM12	ES_FV_25_67	99.1067	12929	15824	81.705
Isolate_CM12	ES_FV_25_68	98.2755	12282	15824	77.6163
Isolate_CM12	ES_FV_25_69	98.2957	12202	15824	77.1107
Isolate_CM12	ES_FV_25_6	98.2936	12246	15824	77.3888
Isolate_CM12	ES_FV_25_70	98.6194	12416	15824	78.4631
Isolate_CM12	ES_FV_25_73	98.261	12301	15824	77.7363
Isolate_CM12	ES_FV_25_8	99.1237	12963	15824	81.9199
Isolate_CM12	Isolate_CM02	98.3455	10975	15618	70.2715
Isolate_CM12	Isolate_CM05	99.2359	10445	14247	73.3137
Isolate_CM12	Isolate_CM06	98.7328	11088	14885	74.4911
Isolate_CM12	Isolate_CM07	99.0165	11311	15824	71.48
Isolate_CM12	Isolate_CM08	98.5114	11779	15824	74.4376
Isolate_CM12	Isolate_CM09	98.5403	10752	15469	69.5068
Isolate_CM12	Isolate_CM10	99.1179	11775	15824	74.4123
Isolate_CM12	Isolate_CM11	98.1413	10857	15364	70.6652
Isolate_CZ01	ES_FV_25_16	98.3777	15696	18793	83.5205
Isolate_CZ01	ES_FV_25_18	98.247	15663	18279	85.6885
Isolate_CZ01	ES_FV_25_23	98.3973	15317	18498	82.8035
Isolate_CZ01	ES_FV_25_30	98.3961	15665	18523	84.5705
Isolate_CZ01	ES_FV_25_35	98.3503	15827	18793	84.2175
Isolate_CZ01	ES_FV_25_41	97.9153	14386	18793	76.5498
Isolate_CZ01	ES_FV_25_43	97.8685	14274	18599	76.7461
Isolate_CZ01	ES_FV_25_4	98.0389	14394	18765	76.7066
Isolate_CZ01	ES_FV_25_53	98.0128	14424	18793	76.752
Isolate_CZ01	ES_FV_25_55	98.0727	14818	18655	79.4318
Isolate_CZ01	ES_FV_25_5	98.1929	14547	18645	78.0209
Isolate_CZ01	ES_FV_25_60	98.2553	11709	14464	80.9527
Isolate_CZ01	ES_FV_25_66	98.384	15668	18517	84.6141
Isolate_CZ01	ES_FV_25_67	98.2239	14727	18179	81.0111
Isolate_CZ01	ES_FV_25_68	98.3668	15785	18793	83.994
Isolate_CZ01	ES_FV_25_69	98.3901	15616	18396	84.888
Isolate_CZ01	ES_FV_25_6	98.3713	15785	18513	85.2644
Isolate_CZ01	ES_FV_25_70	98.1323	14442	18793	76.8478
Isolate_CZ01	ES_FV_25_73	98.3826	15636	18793	83.2012
Isolate_CZ01	ES_FV_25_8	98.1448	14689	18690	78.5928
Isolate_CZ01	Isolate_CM02	98.1056	12173	15618	77.9421
Isolate_CZ01	Isolate_CM05	98.1778	10702	14247	75.1176
Isolate_CZ01	Isolate_CM06	98.0383	11533	14885	77.4807
Isolate_CZ01	Isolate_CM07	98.1587	12039	15879	75.8171
Isolate_CZ01	Isolate_CM08	98.1969	12437	16070	77.3927
Isolate_CZ01	Isolate_CM09	98.0129	11134	15469	71.9762
Isolate_CZ01	Isolate_CM10	98.1502	12440	16460	75.5772
Isolate_CZ01	Isolate_CM11	98.357	12303	15364	80.0768
Isolate_CZ01	Isolate_CM12	98.0311	12277	15824	77.5847
Isolate_CZ02	ES_FV_25_16	98.3729	15909	18777	84.726
Isolate_CZ02	ES_FV_25_18	98.247	15681	18279	85.787
Isolate_CZ02	ES_FV_25_23	98.3933	15739	18498	85.0849
Isolate_CZ02	ES_FV_25_30	98.3773	15808	18523	85.3425
Isolate_CZ02	ES_FV_25_35	98.379	15712	18777	83.6768
Isolate_CZ02	ES_FV_25_41	97.9317	14329	18777	76.3114
Isolate_CZ02	ES_FV_25_43	97.8758	14423	18599	77.5472
Isolate_CZ02	ES_FV_25_4	98.0324	14473	18765	77.1276
Isolate_CZ02	ES_FV_25_53	98.039	14276	18777	76.0292
Isolate_CZ02	ES_FV_25_55	98.0684	14760	18655	79.1209
Isolate_CZ02	ES_FV_25_5	98.1845	14684	18645	78.7557
Isolate_CZ02	ES_FV_25_60	98.2609	11647	14464	80.5241
Isolate_CZ02	ES_FV_25_66	98.3948	15719	18517	84.8896
Isolate_CZ02	ES_FV_25_67	98.2231	14782	18179	81.3136
Isolate_CZ02	ES_FV_25_68	98.3678	15784	18777	84.0603
Isolate_CZ02	ES_FV_25_69	98.3859	15631	18396	84.9696
Isolate_CZ02	ES_FV_25_6	98.3883	15554	18513	84.0166
Isolate_CZ02	ES_FV_25_70	98.1202	14520	18777	77.3286
Isolate_CZ02	ES_FV_25_73	98.3798	15833	18777	84.3212
Isolate_CZ02	ES_FV_25_8	98.1583	14754	18690	78.9406
Isolate_CZ02	Isolate_CM02	98.1091	12102	15618	77.4875
Isolate_CZ02	Isolate_CM05	98.2005	10641	14247	74.6894
Isolate_CZ02	Isolate_CM06	98.0246	11521	14885	77.4001
Isolate_CZ02	Isolate_CM07	98.1482	12065	15879	75.9809
Isolate_CZ02	Isolate_CM08	98.2114	12293	16070	76.4966
Isolate_CZ02	Isolate_CM09	98.0259	11129	15469	71.9439
Isolate_CZ02	Isolate_CM10	98.1618	12513	16460	76.0207
Isolate_CZ02	Isolate_CM11	98.3559	12323	15364	80.207
Isolate_CZ02	Isolate_CM12	98.0136	12260	15824	77.4772
Isolate_CZ02	Isolate_CZ01	99.9986	18696	18777	99.5686
Isolate_CZ03	ES_FV_25_16	98.1301	11755	14443	81.3889
Isolate_CZ03	ES_FV_25_18	98.0425	11460	14443	79.3464
Isolate_CZ03	ES_FV_25_23	98.1401	11788	14443	81.6174
Isolate_CZ03	ES_FV_25_30	98.1506	11740	14443	81.2851
Isolate_CZ03	ES_FV_25_35	98.1689	11613	14443	80.4057
Isolate_CZ03	ES_FV_25_41	98.1399	11492	14443	79.568
Isolate_CZ03	ES_FV_25_43	98.1363	11414	14443	79.0279
Isolate_CZ03	ES_FV_25_4	98.335	11853	14443	82.0674
Isolate_CZ03	ES_FV_25_53	98.7315	12207	14443	84.5185
Isolate_CZ03	ES_FV_25_55	98.9276	12293	14443	85.1139
Isolate_CZ03	ES_FV_25_5	98.363	11572	14443	80.1219
Isolate_CZ03	ES_FV_25_60	98.4324	9255	14443	64.0795
Isolate_CZ03	ES_FV_25_66	98.1517	11723	14443	81.1673
Isolate_CZ03	ES_FV_25_67	98.2376	11706	14443	81.0496
Isolate_CZ03	ES_FV_25_68	98.1466	11715	14443	81.112
Isolate_CZ03	ES_FV_25_69	98.1375	11752	14443	81.3681
Isolate_CZ03	ES_FV_25_6	98.1588	11722	14443	81.1604
Isolate_CZ03	ES_FV_25_70	98.982	12450	14443	86.2009
Isolate_CZ03	ES_FV_25_73	98.1167	11806	14443	81.742
Isolate_CZ03	ES_FV_25_8	98.3432	11732	14443	81.2297
Isolate_CZ03	Isolate_CM02	98.3967	10577	14443	73.2327
Isolate_CZ03	Isolate_CM05	98.3434	9485	14247	66.5754
Isolate_CZ03	Isolate_CM06	98.3485	10264	14443	71.0656
Isolate_CZ03	Isolate_CM07	98.4193	10561	14443	73.1219
Isolate_CZ03	Isolate_CM08	98.2022	10674	14443	73.9043
Isolate_CZ03	Isolate_CM09	98.4584	10247	14443	70.9479
Isolate_CZ03	Isolate_CM10	98.3933	10932	14443	75.6906
Isolate_CZ03	Isolate_CM11	98.1989	10184	14443	70.5117
Isolate_CZ03	Isolate_CM12	98.3689	10761	14443	74.5067
Isolate_CZ03	Isolate_CZ01	98.1472	11825	14443	81.8736
Isolate_CZ03	Isolate_CZ02	98.1439	11800	14443	81.7005
Isolate_CZ04	ES_FV_25_16	98.207	11655	15148	76.9409
Isolate_CZ04	ES_FV_25_18	98.0682	11601	15148	76.5844
Isolate_CZ04	ES_FV_25_23	98.2225	11541	15148	76.1883
Isolate_CZ04	ES_FV_25_30	98.2399	11535	15148	76.1487
Isolate_CZ04	ES_FV_25_35	98.1912	11632	15148	76.789
Isolate_CZ04	ES_FV_25_41	98.224	11459	15148	75.647
Isolate_CZ04	ES_FV_25_43	98.1503	11503	15148	75.9374
Isolate_CZ04	ES_FV_25_4	98.8234	12621	15148	83.3179
Isolate_CZ04	ES_FV_25_53	98.2797	11606	15148	76.6174
Isolate_CZ04	ES_FV_25_55	98.193	11687	15148	77.1521
Isolate_CZ04	ES_FV_25_5	98.6994	11873	15148	78.38
Isolate_CZ04	ES_FV_25_60	98.7218	9441	14464	65.2724
Isolate_CZ04	ES_FV_25_66	98.2062	11574	15148	76.4061
Isolate_CZ04	ES_FV_25_67	98.5927	11903	15148	78.578
Isolate_CZ04	ES_FV_25_68	98.2078	11658	15148	76.9607
Isolate_CZ04	ES_FV_25_69	98.1899	11627	15148	76.756
Isolate_CZ04	ES_FV_25_6	98.2289	11536	15148	76.1553
Isolate_CZ04	ES_FV_25_70	98.2061	11665	15148	77.0069
Isolate_CZ04	ES_FV_25_73	98.2048	11676	15148	77.0795
Isolate_CZ04	ES_FV_25_8	98.6701	11968	15148	79.0071
Isolate_CZ04	Isolate_CM02	98.3815	10645	15148	70.2733
Isolate_CZ04	Isolate_CM05	98.7171	9975	14247	70.0147
Isolate_CZ04	Isolate_CM06	98.8895	11149	14885	74.9009
Isolate_CZ04	Isolate_CM07	98.7908	11225	15148	74.1022
Isolate_CZ04	Isolate_CM08	98.2443	10814	15148	71.389
Isolate_CZ04	Isolate_CM09	98.879	11249	15148	74.2606
Isolate_CZ04	Isolate_CM10	98.7582	11221	15148	74.0758
Isolate_CZ04	Isolate_CM11	98.2225	10372	15148	68.4711
Isolate_CZ04	Isolate_CM12	98.5602	11105	15148	73.31
Isolate_CZ04	Isolate_CZ01	98.1227	11587	15148	76.4919
Isolate_CZ04	Isolate_CZ02	98.0732	11655	15148	76.9409
Isolate_CZ04	Isolate_CZ03	98.4644	10597	14443	73.3712
Isolate_CZ05	ES_FV_25_16	98.1276	11058	15447	71.5867
Isolate_CZ05	ES_FV_25_18	97.9796	11222	15447	72.6484
Isolate_CZ05	ES_FV_25_23	98.1945	11023	15447	71.3601
Isolate_CZ05	ES_FV_25_30	98.2002	11021	15447	71.3472
Isolate_CZ05	ES_FV_25_35	98.1149	11062	15447	71.6126
Isolate_CZ05	ES_FV_25_41	98.2988	11538	15447	74.6941
Isolate_CZ05	ES_FV_25_43	98.1563	11236	15447	72.739
Isolate_CZ05	ES_FV_25_4	98.8612	12086	15447	78.2417
Isolate_CZ05	ES_FV_25_53	98.1968	11192	15447	72.4542
Isolate_CZ05	ES_FV_25_55	98.1488	11190	15447	72.4413
Isolate_CZ05	ES_FV_25_5	98.4834	11375	15447	73.6389
Isolate_CZ05	ES_FV_25_60	98.5533	8871	14464	61.3316
Isolate_CZ05	ES_FV_25_66	98.1665	11022	15447	71.3537
Isolate_CZ05	ES_FV_25_67	98.4326	11353	15447	73.4965
Isolate_CZ05	ES_FV_25_68	98.1232	11083	15447	71.7486
Isolate_CZ05	ES_FV_25_69	98.1722	11038	15447	71.4572
Isolate_CZ05	ES_FV_25_6	98.1763	11083	15447	71.7486
Isolate_CZ05	ES_FV_25_70	98.2034	11112	15447	71.9363
Isolate_CZ05	ES_FV_25_73	98.1431	11126	15447	72.0269
Isolate_CZ05	ES_FV_25_8	98.426	11468	15447	74.241
Isolate_CZ05	Isolate_CM02	98.2521	10585	15447	68.5246
Isolate_CZ05	Isolate_CM05	98.525	9791	14247	68.7232
Isolate_CZ05	Isolate_CM06	98.5511	10505	14885	70.5744
Isolate_CZ05	Isolate_CM07	98.6233	10728	15447	69.4504
Isolate_CZ05	Isolate_CM08	98.157	10466	15447	67.7543
Isolate_CZ05	Isolate_CM09	98.6178	10778	15447	69.7741
Isolate_CZ05	Isolate_CM10	98.4779	10680	15447	69.1396
Isolate_CZ05	Isolate_CM11	98.1531	10026	15364	65.2564
Isolate_CZ05	Isolate_CM12	98.3093	10753	15447	69.6122
Isolate_CZ05	Isolate_CZ01	97.9974	11119	15447	71.9816
Isolate_CZ05	Isolate_CZ02	97.9982	11074	15447	71.6903
Isolate_CZ05	Isolate_CZ03	98.3482	10189	14443	70.5463
Isolate_CZ05	Isolate_CZ04	98.7687	11064	15148	73.0393
Isolate_CZ06	ES_FV_25_16	98.359	15661	18773	83.423
Isolate_CZ06	ES_FV_25_18	98.2713	15641	18279	85.5681
Isolate_CZ06	ES_FV_25_23	98.3833	15750	18498	85.1443
Isolate_CZ06	ES_FV_25_30	98.381	15673	18523	84.6137
Isolate_CZ06	ES_FV_25_35	98.3637	15795	18773	84.1368
Isolate_CZ06	ES_FV_25_41	97.923	14354	18773	76.4609
Isolate_CZ06	ES_FV_25_43	97.8849	14194	18599	76.3159
Isolate_CZ06	ES_FV_25_4	98.0345	14574	18765	77.6659
Isolate_CZ06	ES_FV_25_53	98.0091	14430	18773	76.8657
Isolate_CZ06	ES_FV_25_55	98.0794	14837	18655	79.5336
Isolate_CZ06	ES_FV_25_5	98.1935	14653	18645	78.5894
Isolate_CZ06	ES_FV_25_60	98.2685	11667	14464	80.6623
Isolate_CZ06	ES_FV_25_66	98.3848	15734	18517	84.9706
Isolate_CZ06	ES_FV_25_67	98.2128	14746	18179	81.1156
Isolate_CZ06	ES_FV_25_68	98.3821	15853	18773	84.4457
Isolate_CZ06	ES_FV_25_69	98.3797	15549	18396	84.5238
Isolate_CZ06	ES_FV_25_6	98.3698	15641	18513	84.4866
Isolate_CZ06	ES_FV_25_70	98.1255	14655	18773	78.0642
Isolate_CZ06	ES_FV_25_73	98.3718	15805	18773	84.1901
Isolate_CZ06	ES_FV_25_8	98.16	14758	18690	78.962
Isolate_CZ06	Isolate_CM02	98.1152	12056	15618	77.193
Isolate_CZ06	Isolate_CM05	98.2062	10649	14247	74.7456
Isolate_CZ06	Isolate_CM06	98.0847	11501	14885	77.2657
Isolate_CZ06	Isolate_CM07	98.126	12142	15879	76.4658
Isolate_CZ06	Isolate_CM08	98.1835	12463	16070	77.5544
Isolate_CZ06	Isolate_CM09	98.0303	11150	15469	72.0796
Isolate_CZ06	Isolate_CM10	98.1827	12321	16460	74.8542
Isolate_CZ06	Isolate_CM11	98.3466	12291	15364	79.9987
Isolate_CZ06	Isolate_CM12	98.0514	12233	15824	77.3066
Isolate_CZ06	Isolate_CZ01	99.9998	18693	18773	99.5739
Isolate_CZ06	Isolate_CZ02	99.9984	18684	18773	99.5259
Isolate_CZ06	Isolate_CZ03	98.1581	11780	14443	81.562
Isolate_CZ06	Isolate_CZ04	98.1041	11657	15148	76.9541
Isolate_CZ06	Isolate_CZ05	97.9989	11138	15447	72.1046
Isolate_CZ09	ES_FV_25_16	98.365	15828	18806	84.1646
Isolate_CZ09	ES_FV_25_18	98.2735	15538	18279	85.0047
Isolate_CZ09	ES_FV_25_23	98.387	15577	18498	84.2091
Isolate_CZ09	ES_FV_25_30	98.39	15809	18523	85.3479
Isolate_CZ09	ES_FV_25_35	98.3797	15829	18806	84.1699
Isolate_CZ09	ES_FV_25_41	97.9263	14441	18806	76.7893
Isolate_CZ09	ES_FV_25_43	97.8611	14364	18599	77.23
Isolate_CZ09	ES_FV_25_4	98.0259	14552	18765	77.5486
Isolate_CZ09	ES_FV_25_53	97.9994	14363	18806	76.3746
Isolate_CZ09	ES_FV_25_55	98.0736	14858	18655	79.6462
Isolate_CZ09	ES_FV_25_5	98.169	14723	18645	78.9649
Isolate_CZ09	ES_FV_25_60	98.2633	11690	14464	80.8213
Isolate_CZ09	ES_FV_25_66	98.3955	15628	18517	84.3981
Isolate_CZ09	ES_FV_25_67	98.2264	14774	18179	81.2696
Isolate_CZ09	ES_FV_25_68	98.3755	15776	18806	83.8881
Isolate_CZ09	ES_FV_25_69	98.379	15725	18396	85.4805
Isolate_CZ09	ES_FV_25_6	98.3863	15692	18513	84.7621
Isolate_CZ09	ES_FV_25_70	98.1133	14654	18806	77.9219
Isolate_CZ09	ES_FV_25_73	98.3666	15882	18806	84.4518
Isolate_CZ09	ES_FV_25_8	98.1581	14704	18690	78.6731
Isolate_CZ09	Isolate_CM02	98.0896	12198	15618	78.1022
Isolate_CZ09	Isolate_CM05	98.2047	10639	14247	74.6754
Isolate_CZ09	Isolate_CM06	98.0833	11456	14885	76.9634
Isolate_CZ09	Isolate_CM07	98.1746	12045	15879	75.8549
Isolate_CZ09	Isolate_CM08	98.19	12481	16070	77.6665
Isolate_CZ09	Isolate_CM09	98.0239	11117	15469	71.8663
Isolate_CZ09	Isolate_CM10	98.1825	12465	16460	75.729
Isolate_CZ09	Isolate_CM11	98.3354	12370	15364	80.5129
Isolate_CZ09	Isolate_CM12	98.072	12102	15824	76.4788
Isolate_CZ09	Isolate_CZ01	99.9996	18721	18793	99.6169
Isolate_CZ09	Isolate_CZ02	99.9983	18698	18777	99.5793
Isolate_CZ09	Isolate_CZ03	98.1443	11774	14443	81.5205
Isolate_CZ09	Isolate_CZ04	98.0766	11676	15148	77.0795
Isolate_CZ09	Isolate_CZ05	98.0146	11076	15447	71.7032
Isolate_CZ09	Isolate_CZ06	99.9988	18697	18773	99.5952
Isolate_CZ10	ES_FV_25_16	98.3659	15832	18793	84.2441
Isolate_CZ10	ES_FV_25_18	98.2638	15563	18279	85.1414
Isolate_CZ10	ES_FV_25_23	98.3873	15637	18498	84.5335
Isolate_CZ10	ES_FV_25_30	98.3902	15784	18523	85.213
Isolate_CZ10	ES_FV_25_35	98.3864	15641	18793	83.2278
Isolate_CZ10	ES_FV_25_41	97.9447	14268	18793	75.9219
Isolate_CZ10	ES_FV_25_43	97.8808	14340	18599	77.1009
Isolate_CZ10	ES_FV_25_4	98.0144	14572	18765	77.6552
Isolate_CZ10	ES_FV_25_53	98.0018	14453	18793	76.9063
Isolate_CZ10	ES_FV_25_55	98.0784	14838	18655	79.539
Isolate_CZ10	ES_FV_25_5	98.1775	14697	18645	78.8254
Isolate_CZ10	ES_FV_25_60	98.2634	11670	14464	80.6831
Isolate_CZ10	ES_FV_25_66	98.3978	15703	18517	84.8032
Isolate_CZ10	ES_FV_25_67	98.2256	14648	18179	80.5765
Isolate_CZ10	ES_FV_25_68	98.374	15824	18793	84.2016
Isolate_CZ10	ES_FV_25_69	98.373	15762	18396	85.6817
Isolate_CZ10	ES_FV_25_6	98.3902	15699	18513	84.7999
Isolate_CZ10	ES_FV_25_70	98.1196	14645	18793	77.928
Isolate_CZ10	ES_FV_25_73	98.3651	15661	18793	83.3342
Isolate_CZ10	ES_FV_25_8	98.1439	14807	18690	79.2242
Isolate_CZ10	Isolate_CM02	98.0999	12164	15618	77.8845
Isolate_CZ10	Isolate_CM05	98.2063	10687	14247	75.0123
Isolate_CZ10	Isolate_CM06	98.0527	11498	14885	77.2455
Isolate_CZ10	Isolate_CM07	98.1548	12089	15879	76.132
Isolate_CZ10	Isolate_CM08	98.2013	12454	16070	77.4984
Isolate_CZ10	Isolate_CM09	98.025	11184	15469	72.2994
Isolate_CZ10	Isolate_CM10	98.1582	12430	16460	75.5164
Isolate_CZ10	Isolate_CM11	98.3752	12205	15364	79.4389
Isolate_CZ10	Isolate_CM12	98.0366	12086	15824	76.3777
Isolate_CZ10	Isolate_CZ01	99.9992	18730	18793	99.6648
Isolate_CZ10	Isolate_CZ02	99.9989	18725	18777	99.7231
Isolate_CZ10	Isolate_CZ03	98.1679	11698	14443	80.9943
Isolate_CZ10	Isolate_CZ04	98.0805	11713	15148	77.3237
Isolate_CZ10	Isolate_CZ05	98.0007	11098	15447	71.8457
Isolate_CZ10	Isolate_CZ06	99.9982	18567	18773	98.9027
Isolate_CZ10	Isolate_CZ09	99.9992	18722	18793	99.6222
Isolate_CZ11	ES_FV_25_16	98.3795	15815	18773	84.2433
Isolate_CZ11	ES_FV_25_18	98.2508	15430	18279	84.4138
Isolate_CZ11	ES_FV_25_23	98.3717	15690	18498	84.82
Isolate_CZ11	ES_FV_25_30	98.3803	15731	18523	84.9268
Isolate_CZ11	ES_FV_25_35	98.3848	15711	18773	83.6893
Isolate_CZ11	ES_FV_25_41	97.9393	14339	18773	76.381
Isolate_CZ11	ES_FV_25_43	97.8686	14358	18599	77.1977
Isolate_CZ11	ES_FV_25_4	98.0287	14340	18765	76.4189
Isolate_CZ11	ES_FV_25_53	98.0292	14302	18773	76.1839
Isolate_CZ11	ES_FV_25_55	98.0903	14738	18655	79.0029
Isolate_CZ11	ES_FV_25_5	98.1841	14705	18645	78.8683
Isolate_CZ11	ES_FV_25_60	98.266	11714	14464	80.9873
Isolate_CZ11	ES_FV_25_66	98.4018	15507	18517	83.7447
Isolate_CZ11	ES_FV_25_67	98.2189	14741	18179	81.0881
Isolate_CZ11	ES_FV_25_68	98.3697	15741	18773	83.8491
Isolate_CZ11	ES_FV_25_69	98.3709	15676	18396	85.2142
Isolate_CZ11	ES_FV_25_6	98.3942	15612	18513	84.3299
Isolate_CZ11	ES_FV_25_70	98.1122	14660	18773	78.0909
Isolate_CZ11	ES_FV_25_73	98.3545	15844	18773	84.3978
Isolate_CZ11	ES_FV_25_8	98.1673	14669	18690	78.4858
Isolate_CZ11	Isolate_CM02	98.0877	12167	15618	77.9037
Isolate_CZ11	Isolate_CM05	98.1972	10711	14247	75.1807
Isolate_CZ11	Isolate_CM06	98.0766	11463	14885	77.0104
Isolate_CZ11	Isolate_CM07	98.1532	12086	15879	76.1131
Isolate_CZ11	Isolate_CM08	98.1911	12462	16070	77.5482
Isolate_CZ11	Isolate_CM09	98.0246	11118	15469	71.8728
Isolate_CZ11	Isolate_CM10	98.1897	12375	16460	75.1823
Isolate_CZ11	Isolate_CM11	98.3617	12263	15364	79.8165
Isolate_CZ11	Isolate_CM12	98.047	12272	15824	77.5531
Isolate_CZ11	Isolate_CZ01	99.9997	18677	18773	99.4886
Isolate_CZ11	Isolate_CZ02	99.9982	18693	18773	99.5739
Isolate_CZ11	Isolate_CZ03	98.149	11768	14443	81.4789
Isolate_CZ11	Isolate_CZ04	98.0739	11709	15148	77.2973
Isolate_CZ11	Isolate_CZ05	98.0099	11177	15447	72.3571
Isolate_CZ11	Isolate_CZ06	99.9988	18682	18773	99.5153
Isolate_CZ11	Isolate_CZ09	99.9996	18702	18773	99.6218
Isolate_CZ11	Isolate_CZ10	99.9991	18707	18773	99.6484
Isolate_CZ13	ES_FV_25_16	98.126	12107	16446	73.6167
Isolate_CZ13	ES_FV_25_18	98.0249	11836	16446	71.9689
Isolate_CZ13	ES_FV_25_23	98.1613	12097	16446	73.5559
Isolate_CZ13	ES_FV_25_30	98.1582	12018	16446	73.0755
Isolate_CZ13	ES_FV_25_35	98.1042	12092	16446	73.5255
Isolate_CZ13	ES_FV_25_41	98.1755	12020	16446	73.0877
Isolate_CZ13	ES_FV_25_43	98.1027	12029	16446	73.1424
Isolate_CZ13	ES_FV_25_4	99.2075	13432	16446	81.6734
Isolate_CZ13	ES_FV_25_53	98.3052	12055	16446	73.3005
Isolate_CZ13	ES_FV_25_55	98.2215	12194	16446	74.1457
Isolate_CZ13	ES_FV_25_5	98.7189	12526	16446	76.1644
Isolate_CZ13	ES_FV_25_60	98.757	9763	14464	67.4986
Isolate_CZ13	ES_FV_25_66	98.1421	12060	16446	73.3309
Isolate_CZ13	ES_FV_25_67	98.6387	12481	16446	75.8908
Isolate_CZ13	ES_FV_25_68	98.11	12116	16446	73.6714
Isolate_CZ13	ES_FV_25_69	98.1462	12049	16446	73.264
Isolate_CZ13	ES_FV_25_6	98.1404	12113	16446	73.6532
Isolate_CZ13	ES_FV_25_70	98.337	12527	16446	76.1705
Isolate_CZ13	ES_FV_25_73	98.1153	12032	16446	73.1606
Isolate_CZ13	ES_FV_25_8	98.7329	13115	16446	79.7458
Isolate_CZ13	Isolate_CM02	98.3308	11057	15618	70.7965
Isolate_CZ13	Isolate_CM05	98.7353	10497	14247	73.6787
Isolate_CZ13	Isolate_CM06	98.6941	11415	14885	76.6879
Isolate_CZ13	Isolate_CM07	98.8132	11668	15879	73.4807
Isolate_CZ13	Isolate_CM08	98.2321	11125	16070	69.2284
Isolate_CZ13	Isolate_CM09	99.973	13774	15469	89.0426
Isolate_CZ13	Isolate_CM10	98.8352	11811	16446	71.8169
Isolate_CZ13	Isolate_CM11	98.1112	10562	15364	68.7451
Isolate_CZ13	Isolate_CM12	98.5375	11536	15824	72.9019
Isolate_CZ13	Isolate_CZ01	98.0256	11963	16446	72.7411
Isolate_CZ13	Isolate_CZ02	98.0159	11958	16446	72.7107
Isolate_CZ13	Isolate_CZ03	98.4792	11165	14443	77.3039
Isolate_CZ13	Isolate_CZ04	98.882	12088	15148	79.7993
Isolate_CZ13	Isolate_CZ05	98.6017	11574	15447	74.9272
Isolate_CZ13	Isolate_CZ06	98.0056	12046	16446	73.2458
Isolate_CZ13	Isolate_CZ09	98.0241	11925	16446	72.51
Isolate_CZ13	Isolate_CZ10	98.0348	11966	16446	72.7593
Isolate_CZ13	Isolate_CZ11	98.0143	11941	16446	72.6073
Isolate_CZ14	ES_FV_25_16	98.3538	15898	18739	84.8391
Isolate_CZ14	ES_FV_25_18	98.2621	15440	18279	84.4685
Isolate_CZ14	ES_FV_25_23	98.3846	15648	18498	84.5929
Isolate_CZ14	ES_FV_25_30	98.3854	15812	18523	85.3641
Isolate_CZ14	ES_FV_25_35	98.3645	15737	18739	83.9799
Isolate_CZ14	ES_FV_25_41	97.9345	14312	18739	76.3755
Isolate_CZ14	ES_FV_25_43	97.8618	14255	18599	76.6439
Isolate_CZ14	ES_FV_25_4	98.0322	14358	18739	76.621
Isolate_CZ14	ES_FV_25_53	98.0376	14267	18739	76.1353
Isolate_CZ14	ES_FV_25_55	98.0831	14688	18655	78.7349
Isolate_CZ14	ES_FV_25_5	98.1609	14735	18645	79.0292
Isolate_CZ14	ES_FV_25_60	98.2643	11590	14464	80.13
Isolate_CZ14	ES_FV_25_66	98.3706	15667	18517	84.6087
Isolate_CZ14	ES_FV_25_67	98.2151	14744	18179	81.1046
Isolate_CZ14	ES_FV_25_68	98.3651	15846	18739	84.5616
Isolate_CZ14	ES_FV_25_69	98.371	15747	18396	85.6001
Isolate_CZ14	ES_FV_25_6	98.3769	15649	18513	84.5298
Isolate_CZ14	ES_FV_25_70	98.1002	14614	18739	77.9871
Isolate_CZ14	ES_FV_25_73	98.3755	15971	18739	85.2287
Isolate_CZ14	ES_FV_25_8	98.1539	14803	18690	79.2028
Isolate_CZ14	Isolate_CM02	98.0914	12166	15618	77.8973
Isolate_CZ14	Isolate_CM05	98.1788	10609	14247	74.4648
Isolate_CZ14	Isolate_CM06	98.0541	11476	14885	77.0977
Isolate_CZ14	Isolate_CM07	98.131	12085	15879	76.1068
Isolate_CZ14	Isolate_CM08	98.2322	12410	16070	77.2246
Isolate_CZ14	Isolate_CM09	98.0376	11101	15469	71.7629
Isolate_CZ14	Isolate_CM10	98.1822	12388	16460	75.2612
Isolate_CZ14	Isolate_CM11	98.3671	12246	15364	79.7058
Isolate_CZ14	Isolate_CM12	98.0486	12256	15824	77.452
Isolate_CZ14	Isolate_CZ01	99.9985	18668	18739	99.6211
Isolate_CZ14	Isolate_CZ02	99.9985	18677	18739	99.6691
Isolate_CZ14	Isolate_CZ03	98.1537	11794	14443	81.6589
Isolate_CZ14	Isolate_CZ04	98.0738	11620	15148	76.7098
Isolate_CZ14	Isolate_CZ05	97.9883	11112	15447	71.9363
Isolate_CZ14	Isolate_CZ06	99.9976	18658	18739	99.5677
Isolate_CZ14	Isolate_CZ09	99.9984	18666	18739	99.6104
Isolate_CZ14	Isolate_CZ10	99.9992	18670	18739	99.6318
Isolate_CZ14	Isolate_CZ11	99.9983	18662	18739	99.5891
Isolate_CZ14	Isolate_CZ13	98.006	12074	16446	73.416
Isolate_CZ15	ES_FV_25_16	98.3745	15949	18771	84.9662
Isolate_CZ15	ES_FV_25_18	98.2587	15574	18279	85.2016
Isolate_CZ15	ES_FV_25_23	98.3913	15621	18498	84.447
Isolate_CZ15	ES_FV_25_30	98.3915	15640	18523	84.4356
Isolate_CZ15	ES_FV_25_35	98.3693	15799	18771	84.1671
Isolate_CZ15	ES_FV_25_41	97.9212	14341	18771	76.3998
Isolate_CZ15	ES_FV_25_43	97.8681	14206	18599	76.3805
Isolate_CZ15	ES_FV_25_4	98.0405	14355	18765	76.4988
Isolate_CZ15	ES_FV_25_53	98.0044	14400	18771	76.7141
Isolate_CZ15	ES_FV_25_55	98.0842	14771	18655	79.1798
Isolate_CZ15	ES_FV_25_5	98.1834	14667	18645	78.6645
Isolate_CZ15	ES_FV_25_60	98.2568	11663	14464	80.6347
Isolate_CZ15	ES_FV_25_66	98.3813	15788	18517	85.2622
Isolate_CZ15	ES_FV_25_67	98.2106	14865	18179	81.7702
Isolate_CZ15	ES_FV_25_68	98.3613	15815	18771	84.2523
Isolate_CZ15	ES_FV_25_69	98.3788	15818	18396	85.9861
Isolate_CZ15	ES_FV_25_6	98.3767	15765	18513	85.1564
Isolate_CZ15	ES_FV_25_70	98.1201	14564	18771	77.5878
Isolate_CZ15	ES_FV_25_73	98.3855	15665	18771	83.4532
Isolate_CZ15	ES_FV_25_8	98.1436	14889	18690	79.6629
Isolate_CZ15	Isolate_CM02	98.0846	12208	15618	78.1662
Isolate_CZ15	Isolate_CM05	98.2025	10648	14247	74.7385
Isolate_CZ15	Isolate_CM06	98.0797	11485	14885	77.1582
Isolate_CZ15	Isolate_CM07	98.1405	12092	15879	76.1509
Isolate_CZ15	Isolate_CM08	98.2023	12345	16070	76.8202
Isolate_CZ15	Isolate_CM09	98.0231	11181	15469	72.28
Isolate_CZ15	Isolate_CM10	98.1578	12388	16460	75.2612
Isolate_CZ15	Isolate_CM11	98.3571	12339	15364	80.3111
Isolate_CZ15	Isolate_CM12	98.0476	12268	15824	77.5278
Isolate_CZ15	Isolate_CZ01	99.9998	18705	18771	99.6484
Isolate_CZ15	Isolate_CZ02	99.9985	18707	18771	99.659
Isolate_CZ15	Isolate_CZ03	98.1473	11680	14443	80.8696
Isolate_CZ15	Isolate_CZ04	98.099	11668	15148	77.0267
Isolate_CZ15	Isolate_CZ05	97.9991	11160	15447	72.247
Isolate_CZ15	Isolate_CZ06	99.9999	18684	18771	99.5365
Isolate_CZ15	Isolate_CZ09	99.9995	18707	18771	99.659
Isolate_CZ15	Isolate_CZ10	99.9993	18716	18771	99.707
Isolate_CZ15	Isolate_CZ11	99.9996	18681	18771	99.5205
Isolate_CZ15	Isolate_CZ13	98.028	12028	16446	73.1363
Isolate_CZ15	Isolate_CZ14	99.9986	18673	18739	99.6478
Isolate_CZ18	ES_FV_25_16	98.3688	15657	18776	83.3884
Isolate_CZ18	ES_FV_25_18	98.2397	15634	18279	85.5298
Isolate_CZ18	ES_FV_25_23	98.3865	15776	18498	85.2849
Isolate_CZ18	ES_FV_25_30	98.3803	15684	18523	84.6731
Isolate_CZ18	ES_FV_25_35	98.3784	15748	18776	83.873
Isolate_CZ18	ES_FV_25_41	97.9306	14303	18776	76.177
Isolate_CZ18	ES_FV_25_43	97.8984	14311	18599	76.945
Isolate_CZ18	ES_FV_25_4	98.0215	14523	18765	77.3941
Isolate_CZ18	ES_FV_25_53	98.0219	14356	18776	76.4593
Isolate_CZ18	ES_FV_25_55	98.0758	14817	18655	79.4264
Isolate_CZ18	ES_FV_25_5	98.184	14633	18645	78.4822
Isolate_CZ18	ES_FV_25_60	98.2594	11634	14464	80.4342
Isolate_CZ18	ES_FV_25_66	98.3982	15468	18517	83.534
Isolate_CZ18	ES_FV_25_67	98.2187	14798	18179	81.4016
Isolate_CZ18	ES_FV_25_68	98.3639	15758	18776	83.9263
Isolate_CZ18	ES_FV_25_69	98.3826	15464	18396	84.0618
Isolate_CZ18	ES_FV_25_6	98.404	15485	18513	83.6439
Isolate_CZ18	ES_FV_25_70	98.1085	14589	18776	77.7003
Isolate_CZ18	ES_FV_25_73	98.3701	15682	18776	83.5215
Isolate_CZ18	ES_FV_25_8	98.1528	14834	18690	79.3686
Isolate_CZ18	Isolate_CM02	98.1184	12069	15618	77.2762
Isolate_CZ18	Isolate_CM05	98.2041	10687	14247	75.0123
Isolate_CZ18	Isolate_CM06	98.0785	11473	14885	77.0776
Isolate_CZ18	Isolate_CM07	98.1414	12026	15879	75.7352
Isolate_CZ18	Isolate_CM08	98.2042	12344	16070	76.8139
Isolate_CZ18	Isolate_CM09	98.0259	11133	15469	71.9697
Isolate_CZ18	Isolate_CM10	98.1869	12402	16460	75.3463
Isolate_CZ18	Isolate_CM11	98.3514	12352	15364	80.3957
Isolate_CZ18	Isolate_CM12	98.0727	12204	15824	77.1234
Isolate_CZ18	Isolate_CZ01	99.9993	18157	18776	96.7032
Isolate_CZ18	Isolate_CZ02	99.998	18148	18776	96.6553
Isolate_CZ18	Isolate_CZ03	98.156	11803	14443	81.7212
Isolate_CZ18	Isolate_CZ04	98.1027	11620	15148	76.7098
Isolate_CZ18	Isolate_CZ05	98.0035	11165	15447	72.2794
Isolate_CZ18	Isolate_CZ06	99.9983	18161	18773	96.74
Isolate_CZ18	Isolate_CZ09	99.9997	18690	18776	99.542
Isolate_CZ18	Isolate_CZ10	99.9991	18705	18776	99.6219
Isolate_CZ18	Isolate_CZ11	99.9994	18670	18773	99.4513
Isolate_CZ18	Isolate_CZ13	98.0386	11947	16446	72.6438
Isolate_CZ18	Isolate_CZ14	99.9982	18665	18739	99.6051
Isolate_CZ18	Isolate_CZ15	99.9994	18164	18771	96.7663
Isolate_CZ19	ES_FV_25_16	98.3571	15798	18801	84.0274
Isolate_CZ19	ES_FV_25_18	98.2511	15714	18279	85.9675
Isolate_CZ19	ES_FV_25_23	98.3771	15787	18498	85.3444
Isolate_CZ19	ES_FV_25_30	98.3857	15617	18523	84.3114
Isolate_CZ19	ES_FV_25_35	98.3715	15767	18801	83.8626
Isolate_CZ19	ES_FV_25_41	97.9464	14286	18801	75.9853
Isolate_CZ19	ES_FV_25_43	97.8921	14308	18599	76.9289
Isolate_CZ19	ES_FV_25_4	98.035	14519	18765	77.3728
Isolate_CZ19	ES_FV_25_53	97.9994	14400	18801	76.5917
Isolate_CZ19	ES_FV_25_55	98.089	14766	18655	79.153
Isolate_CZ19	ES_FV_25_5	98.1712	14654	18645	78.5948
Isolate_CZ19	ES_FV_25_60	98.2655	11697	14464	80.8697
Isolate_CZ19	ES_FV_25_66	98.3827	15761	18517	85.1164
Isolate_CZ19	ES_FV_25_67	98.2165	14668	18179	80.6865
Isolate_CZ19	ES_FV_25_68	98.3643	15757	18801	83.8094
Isolate_CZ19	ES_FV_25_69	98.3744	15690	18396	85.2903
Isolate_CZ19	ES_FV_25_6	98.3829	15636	18513	84.4596
Isolate_CZ19	ES_FV_25_70	98.0973	14679	18801	78.0756
Isolate_CZ19	ES_FV_25_73	98.3674	15753	18801	83.7881
Isolate_CZ19	ES_FV_25_8	98.1514	14803	18690	79.2028
Isolate_CZ19	Isolate_CM02	98.1064	12114	15618	77.5643
Isolate_CZ19	Isolate_CM05	98.1915	10686	14247	75.0053
Isolate_CZ19	Isolate_CM06	98.0999	11398	14885	76.5737
Isolate_CZ19	Isolate_CM07	98.137	12057	15879	75.9305
Isolate_CZ19	Isolate_CM08	98.1954	12402	16070	77.1749
Isolate_CZ19	Isolate_CM09	98.0372	11141	15469	72.0215
Isolate_CZ19	Isolate_CM10	98.1772	12423	16460	75.4739
Isolate_CZ19	Isolate_CM11	98.3499	12277	15364	79.9076
Isolate_CZ19	Isolate_CM12	98.0482	12149	15824	76.7758
Isolate_CZ19	Isolate_CZ01	99.9998	18725	18793	99.6382
Isolate_CZ19	Isolate_CZ02	99.9985	18708	18777	99.6325
Isolate_CZ19	Isolate_CZ03	98.1489	11777	14443	81.5412
Isolate_CZ19	Isolate_CZ04	98.1026	11690	15148	77.1719
Isolate_CZ19	Isolate_CZ05	98.0056	11122	15447	72.001
Isolate_CZ19	Isolate_CZ06	100	18699	18773	99.6058
Isolate_CZ19	Isolate_CZ09	99.9995	18731	18801	99.6277
Isolate_CZ19	Isolate_CZ10	99.9993	18728	18793	99.6541
Isolate_CZ19	Isolate_CZ11	99.9998	18698	18773	99.6005
Isolate_CZ19	Isolate_CZ13	98.0219	11990	16446	72.9053
Isolate_CZ19	Isolate_CZ14	99.9986	18669	18739	99.6264
Isolate_CZ19	Isolate_CZ15	99.9998	18723	18771	99.7443
Isolate_CZ19	Isolate_CZ18	99.9995	18700	18776	99.5952
Isolate_CZ20	ES_FV_25_16	98.3624	13295	16230	81.9162
Isolate_CZ20	ES_FV_25_18	98.2449	13126	16230	80.8749
Isolate_CZ20	ES_FV_25_23	98.3763	13170	16230	81.146
Isolate_CZ20	ES_FV_25_30	98.3833	13101	16230	80.7209
Isolate_CZ20	ES_FV_25_35	98.3448	13387	16230	82.4831
Isolate_CZ20	ES_FV_25_41	97.9115	12160	16230	74.923
Isolate_CZ20	ES_FV_25_43	97.8546	11936	16230	73.5428
Isolate_CZ20	ES_FV_25_4	98.0164	12118	16230	74.6642
Isolate_CZ20	ES_FV_25_53	98.0146	12033	16230	74.1405
Isolate_CZ20	ES_FV_25_55	98.0798	12351	16230	76.0998
Isolate_CZ20	ES_FV_25_5	98.1814	12221	16230	75.2988
Isolate_CZ20	ES_FV_25_60	98.2819	9694	14464	67.0216
Isolate_CZ20	ES_FV_25_66	98.3903	13185	16230	81.2384
Isolate_CZ20	ES_FV_25_67	98.2173	12344	16230	76.0567
Isolate_CZ20	ES_FV_25_68	98.3388	13378	16230	82.4276
Isolate_CZ20	ES_FV_25_69	98.3804	12997	16230	80.0801
Isolate_CZ20	ES_FV_25_6	98.3821	13110	16230	80.7763
Isolate_CZ20	ES_FV_25_70	98.1341	12065	16230	74.3376
Isolate_CZ20	ES_FV_25_73	98.3641	13223	16230	81.4726
Isolate_CZ20	ES_FV_25_8	98.1568	12372	16230	76.2292
Isolate_CZ20	Isolate_CM02	98.1014	11196	15618	71.6865
Isolate_CZ20	Isolate_CM05	98.1911	9913	14247	69.5796
Isolate_CZ20	Isolate_CM06	98.0633	10647	14885	71.5284
Isolate_CZ20	Isolate_CM07	98.1489	11294	15879	71.1254
Isolate_CZ20	Isolate_CM08	98.241	11468	16070	71.3628
Isolate_CZ20	Isolate_CM09	98.0615	10222	15469	66.0805
Isolate_CZ20	Isolate_CM10	98.1715	11271	16230	69.4455
Isolate_CZ20	Isolate_CM11	98.3634	11460	15364	74.59
Isolate_CZ20	Isolate_CM12	98.0468	11273	15824	71.2399
Isolate_CZ20	Isolate_CZ01	99.9947	15822	16230	97.4861
Isolate_CZ20	Isolate_CZ02	99.9948	15934	16230	98.1762
Isolate_CZ20	Isolate_CZ03	98.1579	10943	14443	75.7668
Isolate_CZ20	Isolate_CZ04	98.0884	10859	15148	71.686
Isolate_CZ20	Isolate_CZ05	98.0025	10511	15447	68.0456
Isolate_CZ20	Isolate_CZ06	99.995	15801	16230	97.3567
Isolate_CZ20	Isolate_CZ09	99.9951	15808	16230	97.3999
Isolate_CZ20	Isolate_CZ10	99.9953	15839	16230	97.5909
Isolate_CZ20	Isolate_CZ11	99.9949	15829	16230	97.5293
Isolate_CZ20	Isolate_CZ13	98.0242	10997	16230	67.7572
Isolate_CZ20	Isolate_CZ14	99.9951	15916	16230	98.0653
Isolate_CZ20	Isolate_CZ15	99.9951	15882	16230	97.8558
Isolate_CZ20	Isolate_CZ18	99.9949	15806	16230	97.3876
Isolate_CZ20	Isolate_CZ19	99.995	15831	16230	97.5416
Isolate_CZ22	ES_FV_25_16	98.1146	11569	15112	76.5551
Isolate_CZ22	ES_FV_25_18	97.9873	11475	15112	75.933
Isolate_CZ22	ES_FV_25_23	98.125	11560	15112	76.4955
Isolate_CZ22	ES_FV_25_30	98.1204	11543	15112	76.383
Isolate_CZ22	ES_FV_25_35	98.1142	11623	15112	76.9124
Isolate_CZ22	ES_FV_25_41	98.0732	11303	15112	74.7949
Isolate_CZ22	ES_FV_25_43	98.0386	11491	15112	76.0389
Isolate_CZ22	ES_FV_25_4	98.1981	11569	15112	76.5551
Isolate_CZ22	ES_FV_25_53	98.6602	12038	15112	79.6585
Isolate_CZ22	ES_FV_25_55	98.7043	12209	15112	80.7901
Isolate_CZ22	ES_FV_25_5	98.4406	11791	15112	78.0241
Isolate_CZ22	ES_FV_25_60	98.5065	9348	14464	64.6294
Isolate_CZ22	ES_FV_25_66	98.1097	11579	15112	76.6212
Isolate_CZ22	ES_FV_25_67	98.4499	11868	15112	78.5336
Isolate_CZ22	ES_FV_25_68	98.1139	11649	15112	77.0844
Isolate_CZ22	ES_FV_25_69	98.1334	11536	15112	76.3367
Isolate_CZ22	ES_FV_25_6	98.1106	11557	15112	76.4756
Isolate_CZ22	ES_FV_25_70	98.711	12212	15112	80.81
Isolate_CZ22	ES_FV_25_73	98.13	11557	15112	76.4756
Isolate_CZ22	ES_FV_25_8	98.4177	11978	15112	79.2615
Isolate_CZ22	Isolate_CM02	98.3009	10582	15112	70.0238
Isolate_CZ22	Isolate_CM05	98.412	9684	14247	67.9722
Isolate_CZ22	Isolate_CM06	98.3354	10379	14885	69.7279
Isolate_CZ22	Isolate_CM07	98.2695	10743	15112	71.0892
Isolate_CZ22	Isolate_CM08	98.3404	10645	15112	70.4407
Isolate_CZ22	Isolate_CM09	98.2774	10094	15112	66.7946
Isolate_CZ22	Isolate_CM10	98.3323	10875	15112	71.9627
Isolate_CZ22	Isolate_CM11	98.1153	10088	15112	66.7549
Isolate_CZ22	Isolate_CM12	98.4756	10969	15112	72.5847
Isolate_CZ22	Isolate_CZ01	98.0806	11570	15112	76.5617
Isolate_CZ22	Isolate_CZ02	98.0889	11630	15112	76.9587
Isolate_CZ22	Isolate_CZ03	98.6606	10890	14443	75.3998
Isolate_CZ22	Isolate_CZ04	98.2599	10439	15112	69.0776
Isolate_CZ22	Isolate_CZ05	98.2057	10136	15112	67.0725
Isolate_CZ22	Isolate_CZ06	98.0492	11551	15112	76.4359
Isolate_CZ22	Isolate_CZ09	98.0802	11511	15112	76.1713
Isolate_CZ22	Isolate_CZ10	98.0722	11639	15112	77.0183
Isolate_CZ22	Isolate_CZ11	98.0668	11612	15112	76.8396
Isolate_CZ22	Isolate_CZ13	98.2418	10933	15112	72.3465
Isolate_CZ22	Isolate_CZ14	98.0537	11601	15112	76.7668
Isolate_CZ22	Isolate_CZ15	98.0667	11601	15112	76.7668
Isolate_CZ22	Isolate_CZ18	98.093	11470	15112	75.8999
Isolate_CZ22	Isolate_CZ19	98.0665	11602	15112	76.7734
Isolate_CZ22	Isolate_CZ20	98.0838	10807	15112	71.5127
Isolate_CZ27	ES_FV_25_16	98.18	11569	14859	77.8585
Isolate_CZ27	ES_FV_25_18	98.1241	11658	14859	78.4575
Isolate_CZ27	ES_FV_25_23	98.1454	11638	14859	78.3229
Isolate_CZ27	ES_FV_25_30	98.175	11582	14859	77.946
Isolate_CZ27	ES_FV_25_35	98.1561	11654	14859	78.4306
Isolate_CZ27	ES_FV_25_41	97.7594	10638	14859	71.593
Isolate_CZ27	ES_FV_25_43	97.7341	10682	14859	71.8891
Isolate_CZ27	ES_FV_25_4	97.8732	11049	14859	74.359
Isolate_CZ27	ES_FV_25_53	97.8912	10738	14859	72.266
Isolate_CZ27	ES_FV_25_55	97.9877	10757	14859	72.3938
Isolate_CZ27	ES_FV_25_5	97.9862	10956	14859	73.7331
Isolate_CZ27	ES_FV_25_60	98.1213	8455	14464	58.4555
Isolate_CZ27	ES_FV_25_66	98.1372	11696	14859	78.7132
Isolate_CZ27	ES_FV_25_67	97.9638	11073	14859	74.5205
Isolate_CZ27	ES_FV_25_68	98.1668	11643	14859	78.3566
Isolate_CZ27	ES_FV_25_69	98.1564	11654	14859	78.4306
Isolate_CZ27	ES_FV_25_6	98.1563	11621	14859	78.2085
Isolate_CZ27	ES_FV_25_70	97.9752	10817	14859	72.7976
Isolate_CZ27	ES_FV_25_73	98.1617	11581	14859	77.9393
Isolate_CZ27	ES_FV_25_8	98.003	10873	14859	73.1745
Isolate_CZ27	Isolate_CM02	97.922	10201	14859	68.652
Isolate_CZ27	Isolate_CM05	98.0212	9115	14247	63.9784
Isolate_CZ27	Isolate_CM06	98.0299	9574	14859	64.4323
Isolate_CZ27	Isolate_CM07	97.97	9961	14859	67.0368
Isolate_CZ27	Isolate_CM08	98.0699	10375	14859	69.823
Isolate_CZ27	Isolate_CM09	97.9343	9350	14859	62.9248
Isolate_CZ27	Isolate_CM10	97.9248	10302	14859	69.3317
Isolate_CZ27	Isolate_CM11	98.1332	10287	14859	69.2308
Isolate_CZ27	Isolate_CM12	98.0025	10187	14859	68.5578
Isolate_CZ27	Isolate_CZ01	98.1211	11835	14859	79.6487
Isolate_CZ27	Isolate_CZ02	98.1029	11934	14859	80.315
Isolate_CZ27	Isolate_CZ03	97.9362	9846	14443	68.1714
Isolate_CZ27	Isolate_CZ04	98.0054	9784	14859	65.8456
Isolate_CZ27	Isolate_CZ05	97.9548	9522	14859	64.0824
Isolate_CZ27	Isolate_CZ06	98.1126	11856	14859	79.79
Isolate_CZ27	Isolate_CZ09	98.115	11833	14859	79.6352
Isolate_CZ27	Isolate_CZ10	98.1115	11931	14859	80.2948
Isolate_CZ27	Isolate_CZ11	98.1293	11861	14859	79.8237
Isolate_CZ27	Isolate_CZ13	97.9738	9955	14859	66.9964
Isolate_CZ27	Isolate_CZ14	98.1256	11891	14859	80.0256
Isolate_CZ27	Isolate_CZ15	98.1297	11816	14859	79.5208
Isolate_CZ27	Isolate_CZ18	98.1211	11867	14859	79.8641
Isolate_CZ27	Isolate_CZ19	98.1062	11922	14859	80.2342
Isolate_CZ27	Isolate_CZ20	98.1557	11063	14859	74.4532
Isolate_CZ27	Isolate_CZ22	97.9134	9831	14859	66.1619
Isolate_CZ29	ES_FV_25_16	98.2518	11790	15120	77.9762
Isolate_CZ29	ES_FV_25_18	98.1545	11831	15120	78.2474
Isolate_CZ29	ES_FV_25_23	98.2937	11757	15120	77.7579
Isolate_CZ29	ES_FV_25_30	98.2797	11766	15120	77.8175
Isolate_CZ29	ES_FV_25_35	98.2648	11676	15120	77.2222
Isolate_CZ29	ES_FV_25_41	98.1885	11524	15120	76.2169
Isolate_CZ29	ES_FV_25_43	98.1778	11473	15120	75.8796
Isolate_CZ29	ES_FV_25_4	98.8287	12539	15120	82.9299
Isolate_CZ29	ES_FV_25_53	98.2848	11658	15120	77.1032
Isolate_CZ29	ES_FV_25_55	98.2451	11566	15120	76.4947
Isolate_CZ29	ES_FV_25_5	98.804	12128	15120	80.2116
Isolate_CZ29	ES_FV_25_60	98.7994	9487	14464	65.5904
Isolate_CZ29	ES_FV_25_66	98.2923	11671	15120	77.1892
Isolate_CZ29	ES_FV_25_67	98.7796	12084	15120	79.9206
Isolate_CZ29	ES_FV_25_68	98.2628	11808	15120	78.0952
Isolate_CZ29	ES_FV_25_69	98.2774	11704	15120	77.4074
Isolate_CZ29	ES_FV_25_6	98.2859	11649	15120	77.0437
Isolate_CZ29	ES_FV_25_70	98.2597	11581	15120	76.5939
Isolate_CZ29	ES_FV_25_73	98.2588	11870	15120	78.5053
Isolate_CZ29	ES_FV_25_8	98.7779	12108	15120	80.0794
Isolate_CZ29	Isolate_CM02	98.4462	10778	15120	71.2831
Isolate_CZ29	Isolate_CM05	98.8382	10048	14247	70.5271
Isolate_CZ29	Isolate_CM06	98.6562	10698	14885	71.871
Isolate_CZ29	Isolate_CM07	98.8548	11008	15120	72.8042
Isolate_CZ29	Isolate_CM08	98.293	10613	15120	70.1918
Isolate_CZ29	Isolate_CM09	98.9678	10684	15120	70.6614
Isolate_CZ29	Isolate_CM10	98.8745	11370	15120	75.1984
Isolate_CZ29	Isolate_CM11	98.2351	10353	15120	68.4722
Isolate_CZ29	Isolate_CM12	98.6654	10865	15120	71.8585
Isolate_CZ29	Isolate_CZ01	98.1476	11810	15120	78.1085
Isolate_CZ29	Isolate_CZ02	98.1386	11771	15120	77.8505
Isolate_CZ29	Isolate_CZ03	98.4213	10427	14443	72.1941
Isolate_CZ29	Isolate_CZ04	98.757	10788	15120	71.3492
Isolate_CZ29	Isolate_CZ05	98.8433	10709	15120	70.8267
Isolate_CZ29	Isolate_CZ06	98.1452	11809	15120	78.1019
Isolate_CZ29	Isolate_CZ09	98.1134	11780	15120	77.9101
Isolate_CZ29	Isolate_CZ10	98.1184	11855	15120	78.4061
Isolate_CZ29	Isolate_CZ11	98.0975	11801	15120	78.0489
Isolate_CZ29	Isolate_CZ13	98.9482	11483	15120	75.9458
Isolate_CZ29	Isolate_CZ14	98.1706	11695	15120	77.3479
Isolate_CZ29	Isolate_CZ15	98.1567	11837	15120	78.287
Isolate_CZ29	Isolate_CZ18	98.1277	11855	15120	78.4061
Isolate_CZ29	Isolate_CZ19	98.1352	11829	15120	78.2341
Isolate_CZ29	Isolate_CZ20	98.1428	10805	15120	71.4616
Isolate_CZ29	Isolate_CZ22	98.2611	10455	15112	69.1834
Isolate_CZ29	Isolate_CZ27	98.0176	9842	14859	66.236
Isolate_CZ30	ES_FV_25_16	98.2384	11070	14293	77.4505
Isolate_CZ30	ES_FV_25_18	98.0558	10781	14293	75.4285
Isolate_CZ30	ES_FV_25_23	98.2655	10889	14293	76.1841
Isolate_CZ30	ES_FV_25_30	98.2651	10792	14293	75.5055
Isolate_CZ30	ES_FV_25_35	98.2414	10976	14293	76.7928
Isolate_CZ30	ES_FV_25_41	98.1703	10656	14293	74.554
Isolate_CZ30	ES_FV_25_43	98.0854	10478	14293	73.3086
Isolate_CZ30	ES_FV_25_4	98.5989	11313	14293	79.1506
Isolate_CZ30	ES_FV_25_53	98.1905	10540	14293	73.7424
Isolate_CZ30	ES_FV_25_55	98.1904	10587	14293	74.0712
Isolate_CZ30	ES_FV_25_5	98.5537	11207	14293	78.409
Isolate_CZ30	ES_FV_25_60	98.7358	8682	14293	60.743
Isolate_CZ30	ES_FV_25_66	98.2534	10846	14293	75.8833
Isolate_CZ30	ES_FV_25_67	98.5856	11070	14293	77.4505
Isolate_CZ30	ES_FV_25_68	98.2282	11066	14293	77.4225
Isolate_CZ30	ES_FV_25_69	98.25	10790	14293	75.4915
Isolate_CZ30	ES_FV_25_6	98.2608	10870	14293	76.0512
Isolate_CZ30	ES_FV_25_70	98.2752	10677	14293	74.7009
Isolate_CZ30	ES_FV_25_73	98.2376	11040	14293	77.2406
Isolate_CZ30	ES_FV_25_8	98.6855	11110	14293	77.7304
Isolate_CZ30	Isolate_CM02	98.3238	10017	14293	70.0833
Isolate_CZ30	Isolate_CM05	98.5475	9337	14247	65.5366
Isolate_CZ30	Isolate_CM06	98.4908	9706	14293	67.9074
Isolate_CZ30	Isolate_CM07	98.5671	10259	14293	71.7764
Isolate_CZ30	Isolate_CM08	98.3672	10107	14293	70.7129
Isolate_CZ30	Isolate_CM09	98.651	9765	14293	68.3202
Isolate_CZ30	Isolate_CM10	98.6145	10530	14293	73.6724
Isolate_CZ30	Isolate_CM11	98.1606	9890	14293	69.1947
Isolate_CZ30	Isolate_CM12	98.5094	10096	14293	70.636
Isolate_CZ30	Isolate_CZ01	98.0965	10995	14293	76.9258
Isolate_CZ30	Isolate_CZ02	98.0735	11054	14293	77.3386
Isolate_CZ30	Isolate_CZ03	98.3489	9749	14293	68.2082
Isolate_CZ30	Isolate_CZ04	98.6531	10139	14293	70.9368
Isolate_CZ30	Isolate_CZ05	98.521	10087	14293	70.573
Isolate_CZ30	Isolate_CZ06	98.1188	11055	14293	77.3456
Isolate_CZ30	Isolate_CZ09	98.0834	10996	14293	76.9328
Isolate_CZ30	Isolate_CZ10	98.078	11113	14293	77.7513
Isolate_CZ30	Isolate_CZ11	98.0872	11054	14293	77.3386
Isolate_CZ30	Isolate_CZ13	98.6341	10472	14293	73.2666
Isolate_CZ30	Isolate_CZ14	98.0912	11065	14293	77.4155
Isolate_CZ30	Isolate_CZ15	98.093	11054	14293	77.3386
Isolate_CZ30	Isolate_CZ18	98.1009	11114	14293	77.7583
Isolate_CZ30	Isolate_CZ19	98.0961	11031	14293	77.1776
Isolate_CZ30	Isolate_CZ20	98.0824	10353	14293	72.4341
Isolate_CZ30	Isolate_CZ22	98.2352	9464	14293	66.2142
Isolate_CZ30	Isolate_CZ27	97.9794	9210	14293	64.4371
Isolate_CZ30	Isolate_CZ29	98.9019	10161	14293	71.0907
Isolate_CZ31	ES_FV_25_16	98.2438	12359	15257	81.0054
Isolate_CZ31	ES_FV_25_18	98.1119	12199	15257	79.9567
Isolate_CZ31	ES_FV_25_23	98.2448	12145	15257	79.6028
Isolate_CZ31	ES_FV_25_30	98.2374	12226	15257	80.1337
Isolate_CZ31	ES_FV_25_35	98.2398	12411	15257	81.3463
Isolate_CZ31	ES_FV_25_41	98.2153	11978	15257	78.5082
Isolate_CZ31	ES_FV_25_43	98.1607	11964	15257	78.4165
Isolate_CZ31	ES_FV_25_4	98.7782	12739	15257	83.4961
Isolate_CZ31	ES_FV_25_53	98.317	11978	15257	78.5082
Isolate_CZ31	ES_FV_25_55	98.372	12458	15257	81.6543
Isolate_CZ31	ES_FV_25_5	99.1631	13079	15257	85.7246
Isolate_CZ31	ES_FV_25_60	99.0639	10257	14464	70.914
Isolate_CZ31	ES_FV_25_66	98.2477	12284	15257	80.5139
Isolate_CZ31	ES_FV_25_67	99.0974	13099	15257	85.8557
Isolate_CZ31	ES_FV_25_68	98.2386	12449	15257	81.5953
Isolate_CZ31	ES_FV_25_69	98.2551	12194	15257	79.924
Isolate_CZ31	ES_FV_25_6	98.2322	12293	15257	80.5729
Isolate_CZ31	ES_FV_25_70	98.3586	12274	15257	80.4483
Isolate_CZ31	ES_FV_25_73	98.2349	12340	15257	80.8809
Isolate_CZ31	ES_FV_25_8	99.0399	13138	15257	86.1113
Isolate_CZ31	Isolate_CM02	98.4245	11006	15257	72.1374
Isolate_CZ31	Isolate_CM05	99.2016	10627	14247	74.5911
Isolate_CZ31	Isolate_CM06	98.6031	10755	14885	72.2539
Isolate_CZ31	Isolate_CM07	99.0326	11546	15257	75.6767
Isolate_CZ31	Isolate_CM08	98.3395	11196	15257	73.3827
Isolate_CZ31	Isolate_CM09	98.8174	10792	15257	70.7347
Isolate_CZ31	Isolate_CM10	99.2305	12075	15257	79.144
Isolate_CZ31	Isolate_CM11	98.2036	10650	15257	69.804
Isolate_CZ31	Isolate_CM12	98.972	11551	15257	75.7095
Isolate_CZ31	Isolate_CZ01	98.1179	12092	15257	79.2554
Isolate_CZ31	Isolate_CZ02	98.1185	12080	15257	79.1768
Isolate_CZ31	Isolate_CZ03	98.4409	10894	14443	75.4275
Isolate_CZ31	Isolate_CZ04	98.6464	11129	15148	73.4684
Isolate_CZ31	Isolate_CZ05	98.6199	10814	15257	70.8789
Isolate_CZ31	Isolate_CZ06	98.1418	11991	15257	78.5934
Isolate_CZ31	Isolate_CZ09	98.122	12077	15257	79.1571
Isolate_CZ31	Isolate_CZ10	98.1182	12004	15257	78.6786
Isolate_CZ31	Isolate_CZ11	98.1114	12055	15257	79.0129
Isolate_CZ31	Isolate_CZ13	98.7805	11664	15257	76.4502
Isolate_CZ31	Isolate_CZ14	98.0955	12088	15257	79.2292
Isolate_CZ31	Isolate_CZ15	98.1319	12046	15257	78.9539
Isolate_CZ31	Isolate_CZ18	98.128	12040	15257	78.9146
Isolate_CZ31	Isolate_CZ19	98.1225	12002	15257	78.6655
Isolate_CZ31	Isolate_CZ20	98.1346	11234	15257	73.6318
Isolate_CZ31	Isolate_CZ22	98.4443	10922	15112	72.2737
Isolate_CZ31	Isolate_CZ27	97.9815	10110	14859	68.0396
Isolate_CZ31	Isolate_CZ29	98.9942	11114	15120	73.5053
Isolate_CZ31	Isolate_CZ30	98.6787	10304	14293	72.0912
Isolate_CZ32	ES_FV_25_16	98.2043	11793	14876	79.2753
Isolate_CZ32	ES_FV_25_18	98.1082	11683	14876	78.5359
Isolate_CZ32	ES_FV_25_23	98.2073	11599	14876	77.9712
Isolate_CZ32	ES_FV_25_30	98.2239	11683	14876	78.5359
Isolate_CZ32	ES_FV_25_35	98.2052	11777	14876	79.1678
Isolate_CZ32	ES_FV_25_41	98.1867	11694	14876	78.6098
Isolate_CZ32	ES_FV_25_43	98.2025	11352	14876	76.3108
Isolate_CZ32	ES_FV_25_4	98.8162	12431	14876	83.5641
Isolate_CZ32	ES_FV_25_53	98.2764	11528	14876	77.4939
Isolate_CZ32	ES_FV_25_55	98.2073	11777	14876	79.1678
Isolate_CZ32	ES_FV_25_5	98.7267	11839	14876	79.5846
Isolate_CZ32	ES_FV_25_60	98.712	9458	14464	65.3899
Isolate_CZ32	ES_FV_25_66	98.2115	11649	14876	78.3073
Isolate_CZ32	ES_FV_25_67	98.5985	11736	14876	78.8922
Isolate_CZ32	ES_FV_25_68	98.2092	11838	14876	79.5778
Isolate_CZ32	ES_FV_25_69	98.2207	11553	14876	77.662
Isolate_CZ32	ES_FV_25_6	98.2252	11637	14876	78.2267
Isolate_CZ32	ES_FV_25_70	98.2401	11563	14876	77.7292
Isolate_CZ32	ES_FV_25_73	98.2047	11809	14876	79.3829
Isolate_CZ32	ES_FV_25_8	98.6533	12085	14876	81.2382
Isolate_CZ32	Isolate_CM02	98.4145	10520	14876	70.7179
Isolate_CZ32	Isolate_CM05	98.7418	9783	14247	68.6671
Isolate_CZ32	Isolate_CM06	98.7464	10852	14876	72.9497
Isolate_CZ32	Isolate_CM07	98.8112	11087	14876	74.5294
Isolate_CZ32	Isolate_CM08	98.1841	10704	14876	71.9548
Isolate_CZ32	Isolate_CM09	98.8436	10777	14876	72.4455
Isolate_CZ32	Isolate_CM10	98.7399	11067	14876	74.395
Isolate_CZ32	Isolate_CM11	98.222	10309	14876	69.2995
Isolate_CZ32	Isolate_CM12	98.5195	10875	14876	73.1043
Isolate_CZ32	Isolate_CZ01	98.0523	11796	14876	79.2955
Isolate_CZ32	Isolate_CZ02	98.047	11800	14876	79.3224
Isolate_CZ32	Isolate_CZ03	98.4674	10435	14443	72.2495
Isolate_CZ32	Isolate_CZ04	99.8628	12173	14876	81.8298
Isolate_CZ32	Isolate_CZ05	98.7828	10675	14876	71.7599
Isolate_CZ32	Isolate_CZ06	98.0727	11814	14876	79.4165
Isolate_CZ32	Isolate_CZ09	98.0569	11777	14876	79.1678
Isolate_CZ32	Isolate_CZ10	98.0399	11817	14876	79.4367
Isolate_CZ32	Isolate_CZ11	98.0583	11808	14876	79.3762
Isolate_CZ32	Isolate_CZ13	98.8375	11654	14876	78.341
Isolate_CZ32	Isolate_CZ14	98.061	11706	14876	78.6905
Isolate_CZ32	Isolate_CZ15	98.0528	11762	14876	79.067
Isolate_CZ32	Isolate_CZ18	98.0423	11760	14876	79.0535
Isolate_CZ32	Isolate_CZ19	98.0344	11866	14876	79.7661
Isolate_CZ32	Isolate_CZ20	98.0961	10810	14876	72.6674
Isolate_CZ32	Isolate_CZ22	98.2389	10343	14876	69.5281
Isolate_CZ32	Isolate_CZ27	98.0533	9629	14859	64.8025
Isolate_CZ32	Isolate_CZ29	98.7216	10665	14876	71.6927
Isolate_CZ32	Isolate_CZ30	98.6356	9960	14293	69.6845
Isolate_CZ32	Isolate_CZ31	98.6856	10958	14876	73.6623
Isolate_CZ34	ES_FV_25_16	98.2624	12570	16075	78.196
Isolate_CZ34	ES_FV_25_18	98.1655	12311	16075	76.5848
Isolate_CZ34	ES_FV_25_23	98.2514	12470	16075	77.5739
Isolate_CZ34	ES_FV_25_30	98.2535	12641	16075	78.6376
Isolate_CZ34	ES_FV_25_35	98.2555	12536	16075	77.9844
Isolate_CZ34	ES_FV_25_41	97.9856	11823	16075	73.549
Isolate_CZ34	ES_FV_25_43	97.9783	11732	16075	72.9829
Isolate_CZ34	ES_FV_25_4	98.1051	12008	16075	74.6998
Isolate_CZ34	ES_FV_25_53	98.135	11879	16075	73.8974
Isolate_CZ34	ES_FV_25_55	98.1571	11851	16075	73.7232
Isolate_CZ34	ES_FV_25_5	98.1845	12111	16075	75.3406
Isolate_CZ34	ES_FV_25_60	98.3064	9486	14464	65.5835
Isolate_CZ34	ES_FV_25_66	98.2378	12566	16075	78.1711
Isolate_CZ34	ES_FV_25_67	98.1444	12201	16075	75.9005
Isolate_CZ34	ES_FV_25_68	98.2481	12558	16075	78.1213
Isolate_CZ34	ES_FV_25_69	98.2666	12456	16075	77.4868
Isolate_CZ34	ES_FV_25_6	98.2622	12469	16075	77.5677
Isolate_CZ34	ES_FV_25_70	98.1797	11857	16075	73.7605
Isolate_CZ34	ES_FV_25_73	98.2404	12670	16075	78.818
Isolate_CZ34	ES_FV_25_8	98.1939	12020	16075	74.7745
Isolate_CZ34	Isolate_CM02	98.1327	11091	15618	71.0142
Isolate_CZ34	Isolate_CM05	98.2342	9815	14247	68.8917
Isolate_CZ34	Isolate_CM06	98.1073	10316	14885	69.3047
Isolate_CZ34	Isolate_CM07	98.181	10714	15879	67.4728
Isolate_CZ34	Isolate_CM08	98.1916	11531	16070	71.7548
Isolate_CZ34	Isolate_CM09	97.9919	10358	15469	66.9597
Isolate_CZ34	Isolate_CM10	98.1632	11304	16075	70.3204
Isolate_CZ34	Isolate_CM11	98.2333	11019	15364	71.7196
Isolate_CZ34	Isolate_CM12	98.1333	11368	15824	71.8402
Isolate_CZ34	Isolate_CZ01	98.2965	12676	16075	78.8554
Isolate_CZ34	Isolate_CZ02	98.2916	12771	16075	79.4463
Isolate_CZ34	Isolate_CZ03	98.1464	10596	14443	73.3643
Isolate_CZ34	Isolate_CZ04	98.1853	10534	15148	69.5405
Isolate_CZ34	Isolate_CZ05	97.9802	10511	15447	68.0456
Isolate_CZ34	Isolate_CZ06	98.2798	12735	16075	79.2224
Isolate_CZ34	Isolate_CZ09	98.2723	12791	16075	79.5708
Isolate_CZ34	Isolate_CZ10	98.2936	12771	16075	79.4463
Isolate_CZ34	Isolate_CZ11	98.2776	12728	16075	79.1788
Isolate_CZ34	Isolate_CZ13	97.944	11093	16075	69.0078
Isolate_CZ34	Isolate_CZ14	98.2813	12756	16075	79.353
Isolate_CZ34	Isolate_CZ15	98.2841	12729	16075	79.1851
Isolate_CZ34	Isolate_CZ18	98.2926	12630	16075	78.5692
Isolate_CZ34	Isolate_CZ19	98.2917	12761	16075	79.3841
Isolate_CZ34	Isolate_CZ20	98.2878	11818	16075	73.5179
Isolate_CZ34	Isolate_CZ22	98.1176	10641	15112	70.4142
Isolate_CZ34	Isolate_CZ27	98.0448	10757	14859	72.3938
Isolate_CZ34	Isolate_CZ29	98.2244	10725	15120	70.9325
Isolate_CZ34	Isolate_CZ30	98.159	10017	14293	70.0833
Isolate_CZ34	Isolate_CZ31	98.2247	10910	15257	71.5082
Isolate_CZ34	Isolate_CZ32	98.1986	10561	14876	70.9935
Isolate_CZ35	ES_FV_25_16	98.1946	11936	16639	71.7351
Isolate_CZ35	ES_FV_25_18	98.0368	11844	16639	71.1822
Isolate_CZ35	ES_FV_25_23	98.218	11821	16639	71.0439
Isolate_CZ35	ES_FV_25_30	98.2287	11849	16639	71.2122
Isolate_CZ35	ES_FV_25_35	98.1815	11890	16639	71.4586
Isolate_CZ35	ES_FV_25_41	98.0925	11869	16639	71.3324
Isolate_CZ35	ES_FV_25_43	98.078	11753	16639	70.6353
Isolate_CZ35	ES_FV_25_4	98.3677	12109	16639	72.7748
Isolate_CZ35	ES_FV_25_53	98.2869	11904	16639	71.5428
Isolate_CZ35	ES_FV_25_55	98.2151	11693	16639	70.2747
Isolate_CZ35	ES_FV_25_5	98.3194	11824	16639	71.062
Isolate_CZ35	ES_FV_25_60	98.3653	9358	14464	64.6986
Isolate_CZ35	ES_FV_25_66	98.2127	11862	16639	71.2903
Isolate_CZ35	ES_FV_25_67	98.2528	11805	16639	70.9478
Isolate_CZ35	ES_FV_25_68	98.1728	11964	16639	71.9034
Isolate_CZ35	ES_FV_25_69	98.2237	11812	16639	70.9898
Isolate_CZ35	ES_FV_25_6	98.2167	11904	16639	71.5428
Isolate_CZ35	ES_FV_25_70	98.1933	11914	16639	71.6029
Isolate_CZ35	ES_FV_25_73	98.1858	11815	16639	71.0079
Isolate_CZ35	ES_FV_25_8	98.316	11989	16639	72.0536
Isolate_CZ35	Isolate_CM02	98.4631	11371	15618	72.807
Isolate_CZ35	Isolate_CM05	98.4016	9758	14247	68.4916
Isolate_CZ35	Isolate_CM06	98.2684	10384	14885	69.7615
Isolate_CZ35	Isolate_CM07	98.4681	11100	15879	69.9036
Isolate_CZ35	Isolate_CM08	98.2265	11112	16070	69.1475
Isolate_CZ35	Isolate_CM09	98.3908	10862	15469	70.2179
Isolate_CZ35	Isolate_CM10	98.4208	11105	16460	67.4666
Isolate_CZ35	Isolate_CM11	98.1497	10389	15364	67.6191
Isolate_CZ35	Isolate_CM12	98.2141	11040	15824	69.7674
Isolate_CZ35	Isolate_CZ01	98.0948	11909	16639	71.5728
Isolate_CZ35	Isolate_CZ02	98.0864	11818	16639	71.0259
Isolate_CZ35	Isolate_CZ03	98.2777	10926	14443	75.6491
Isolate_CZ35	Isolate_CZ04	98.3944	10699	15148	70.6298
Isolate_CZ35	Isolate_CZ05	98.2749	10847	15447	70.2208
Isolate_CZ35	Isolate_CZ06	98.0879	12030	16639	72.3
Isolate_CZ35	Isolate_CZ09	98.0467	11836	16639	71.1341
Isolate_CZ35	Isolate_CZ10	98.0724	11884	16639	71.4226
Isolate_CZ35	Isolate_CZ11	98.0653	11944	16639	71.7832
Isolate_CZ35	Isolate_CZ13	98.3792	11844	16446	72.0175
Isolate_CZ35	Isolate_CZ14	98.0936	11884	16639	71.4226
Isolate_CZ35	Isolate_CZ15	98.0849	12018	16639	72.2279
Isolate_CZ35	Isolate_CZ18	98.082	11967	16639	71.9214
Isolate_CZ35	Isolate_CZ19	98.0756	11961	16639	71.8853
Isolate_CZ35	Isolate_CZ20	98.0928	11058	16230	68.1331
Isolate_CZ35	Isolate_CZ22	98.2376	10306	15112	68.1975
Isolate_CZ35	Isolate_CZ27	97.9652	10081	14859	67.8444
Isolate_CZ35	Isolate_CZ29	98.5218	10721	15120	70.9061
Isolate_CZ35	Isolate_CZ30	98.4006	10028	14293	70.1602
Isolate_CZ35	Isolate_CZ31	98.4454	10963	15257	71.8555
Isolate_CZ35	Isolate_CZ32	98.4199	10544	14876	70.8793
Isolate_CZ35	Isolate_CZ34	98.0767	11212	16075	69.7481
Isolate_CZ36	ES_FV_25_16	98.1103	11288	15527	72.6992
Isolate_CZ36	ES_FV_25_18	97.952	11341	15527	73.0405
Isolate_CZ36	ES_FV_25_23	98.1216	11194	15527	72.0938
Isolate_CZ36	ES_FV_25_30	98.1442	11145	15527	71.7782
Isolate_CZ36	ES_FV_25_35	98.1106	11274	15527	72.609
Isolate_CZ36	ES_FV_25_41	98.114	11037	15527	71.0826
Isolate_CZ36	ES_FV_25_43	98.0802	11187	15527	72.0487
Isolate_CZ36	ES_FV_25_4	98.3144	11260	15527	72.5188
Isolate_CZ36	ES_FV_25_53	98.6427	12014	15527	77.3749
Isolate_CZ36	ES_FV_25_55	98.3383	11846	15527	76.2929
Isolate_CZ36	ES_FV_25_5	98.3233	11257	15527	72.4995
Isolate_CZ36	ES_FV_25_60	98.4456	9045	14464	62.5346
Isolate_CZ36	ES_FV_25_66	98.1241	11157	15527	71.8555
[truncated: 20,816 more rows]
